# Supplementary material for: LC3-dependent intercellular transfer of phosphorylated STAT1/2 elicits CXCL9+ macrophages and enhances radiation-induced antitumor immunity
Source: J Clin Invest. 2025 Dec 1;135(23):e195279. doi: 10.1172/JCI195279 (PMC12646668; doi:10.1172/JCI195279)
Supplement: Supporting data values [file jci-135-195279-s128.xlsx]

## Sheet: Figure 1
Figure 1A	IRS-low																													IRS-high
T cells CD8	0.025183	0.084599	0.071611	0.237711	0.080966	0.095472	0.398006	0.334018	0.346169	0.192118	0.149226	0.108751	0.081857	0.408792	0.119617	0.357227	0.177843	0.264871	0.472965	0.205324	0.319782	0.147886	0.498184	0.047347	0.331699	0.48601	0.251392	0.094866		0.335948	0.691256	0.744169	0.435795	0.148183	0.728604	0.206323	0.234916	0.305489	0.115394	0.395896	0.064925	0.310407	0.097042	0.200677	0.480969	0.222023	0.315114	0.369055	0.908581
Macrophages M1	0.021072	0.095024	0.169657	0.128032	0.108764	0.097792	0.222844	0.104418	0.127423	0.179954	0.098199	0.128117	0.103164	0.202103	0.124396	0.078673	0.12951	0.097748	0.130069	0.318721	0.337814	0.159462	0.339873	0.227905	0.195395	0.336423	0.160515	0.187988		0.23583	0.355881	0.267428	0.511962	0.419425	0.422725	0.405184	0.459689	0.470149	0.397865	0.322849	0.113228	0.206351	0.235919	0.198027	0.431943	0.40569	0.270283	0.294601	0.564506
Figure 1B
HNSC	CD8+ T	IRS-low	0.060432	0.022079	0.051993	0.009804	0.054557	0.04071	0.018496	0.227147	0.004298	0.055577	0.017056	0	0.017155	0.138766	0.022971	0.030931	0.010889	0.001363	0.054411	0.021006	0.032991	0.03167	0	0.040771	0.0699	0.034015	0.112111	0.112306	0.007324	0.145147	0.020039	0.040889	0.056206	0.022315	0.115831	0.119599	0.047648	0.018758	0.065096	0.029002	0.009448	0.059599	0.150498	0.246475	0.113215	0.058825	0.018635
		IRS-high	0	0.091878	0.024255	0.129419	0.211058	0.045591	0	0.028304	0.14237	0.131031	0.150302	0.017982	0.078155	0.053842	0.141155	0.036326	0.235163	0.109836	0.182828	0	0.215095	0.11381	0	0.113053	0.29438	0.086744	0.127875	0.069124	0.276867	0.17164	0.107666	0.112955	0.022212	0.023317	0.033819	0.079656	0.019456	0.061673	0.123262	0.074616	0.07619	0.223219	0.058223	0.038693	0.177145	0.112134	0.297213
	M1 macro	IRS-low	0.055588	0	0.162876	0.015473	0	0.04403	0.008177	0.008452	0.027888	0.087634	0.005997	0.015637	0.012444	0.121318	0.039255	0.013446	0.059739	0	0.127402	0	0.122589	0.024965	0.036812	0.016653	0	0.137025	0.011758	0.089337	0	0	0.035409	0.000371	0.022371	0.004087	0.082943	0.016519	0.053964	0.040707	0.026181	0.016132	0.038833	0.0521	0.114542	0.133459	0.048851	0.053448	0.070565
		IRS-high	0.102116	0.085541	0.062894	0.149179	0.178485	0.079345	0.045474	0.083253	0.16785	0.14593	0.138672	0.013345	0.176385	0.109491	0.180366	0.011846	0.171677	0.12882	0.138385	0.057236	0.138739	0.15094	0.020423	0.070726	0.137121	0.096163	0.187407	0.178285	0.088712	0.252095	0.153179	0.132999	0.040507	0.167452	0.037225	0.196484	0.034442	0.121369	0.204615	0.071495	0.102605	0.11819	0.154876	0.07843	0.226565	0.163844	0.116122
SKCM	CD8+ T	IRS-low	0.05407	0	0.032805	0.017705	0.121198	0.024915	0.290359	0.125327	0	0	0.024737	0.033382	0.019286	0	0.241636	0.238538	0	0.20296	0.088347	0.321617	0.070633	0.049856	0	0.065698	0.09219	0.092471	0.055052	0.101069	0.09226	0.15414	0.191976	0.051887	0.166535	0.189021	0	0.038772	0	0.146625	0.094212	0.045108	0	0.134641	0.02379	0	0.188956	0.113579	0.094405
		IRS-high	0.063439	0.261062	0.30972	0.07568	0.335989	0.290468	0.290521	0.22239	0.229452	0.340779	0.179167	0.124138	0	0.040163	0.178854	0.035243	0.022127	0.113986	0.293251	0.263147	0.370009	0.054228	0.027687	0.238404	0	0	0.206687	0.097085	0.415156	0.386118	0.244275	0.070188	0.3136	0.27953	0.204333	0.19587	0.263676	0.368568	0.086341	0.454958	0.075852	0.127878	0	0.168905	0.243003	0.148407	0.23423
	M1 macro	IRS-low	0.036481	0.008578	0.003274	0.012728	0.035723	0	0.105203	0.008405	0.011134	0.101339	0.015241	0	0.013082	0.002184	0.06289	0.03769	0	0.041005	0.067925	0.027944	0.058069	0.047223	0	0.013823	0.071794	0.048114	0.065723	0	0.010933	0.09104	0.135599	0.004744	0.007694	0.117856	0.008134	0.028606	0.028882	0.087562	0.065564	0.059535	0.05553	0.088896	0.003134	0	0.037158	0.08297	0.051845
		IRS-high	0.104417	0.087738	0.102429	0.005932	0.105014	0.046648	0.090508	0.017122	0.129659	0.072981	0.066379	0.14698	0.008559	0.045863	0.099934	0.047265	0.065169	0.075836	0.160709	0.084113	0.117486	0.141421	0.067045	0.096705	0.005333	0	0.10619	0.062932	0.085518	0.105039	0.034396	0.079051	0.058581	0.097187	0.107333	0.131417	0.038372	0.095409	0.12901	0.077153	0.046027	0.054248	0.131368	0.055284	0.14053	0.016979	0.098784
COAD	CD8+ T	IRS-low	0.03472	0.084072	0.127812	0.094388	0.066208	0.113303	0.066632	0.014791	0.025203	0.0803	0.148645	0.020914	0.054215	0.124452	0.02838	0.027815	0.046627	0.10962	0.059657	0.047253	0.010104	0	0	0.099895	0.055855	0.088281	0.000631	0.174049	0.103175	0.023936	0.102689	0.021455	0.023525	0.067698	0	0.029822	0	0.050153	0.188315	0.05675	0.029628	0.108727	0.026555	0.066521	0.195124	0.283815	0.156557
		IRS-high	0.026621	0.07046	0.120919	0.069261	0.116951	0.051211	0.203032	0.154189	0.071265	0.2327	0.192786	0.10636	0.021859	0.082002	0.153951	0.138491	0.132824	0.086715	0.159805	0.05943	0.057549	0.003452	0.055523	0.122196	0.071518	0.093982	0.120227	0.118915	0.057317	0.163791	0.034386	0.166698	0.100973	0.054864	0.129911	0.08125	0.06737	0.089596	0.111859	0.077582	0.055629	0.149559	0.076792	0.067006	0.058182	0.2031	0.067708
	M1 macro	IRS-low	0.047225	0.020124	0	0.045338	0	0.025136	0.025537	0.014737	0.032613	0.012216	0.033416	0.092667	0	0.00865	0.04769	0.0471	0.052546	0.103222	0.007885	0.02462	0.016307	0	0.011526	0.07959	0.052451	0.02168	0.030347	0.059987	0.05064	0.109287	0.03066	0	0.008072	0.048205	0.053487	0.083432	0.010356	0.006701	0.028732	0.036324	0	0.022086	0	0.039384	0.047667	0.088575	0.047922
		IRS-high	0.035415	0	0.089362	0.084993	0.034619	0.058177	0.053876	0.07601	0.023193	0.029642	0.060335	0.097551	0.0667	0.012138	0.089221	0.002979	0.020516	0.001692	0.060938	0.03523	0.025599	0	0.033393	0.072017	0.059747	0.158113	0.065937	0.054807	0.014261	0.025557	0.083774	0.089596	0.022072	0.043285	0.139676	0.031573	0.084545	0.041221	0.060659	0.029601	0.078468	0.069857	0.069987	0.011004	0.113141	0.086194	0.073305
Figure 1G	CXC9-high macrophage
NPC cohort A-CD8+ T cell	low	0.025183	0.085782	0.071611	0.081857	0.080966	0.108751	0.357227	0.064925	0.047347	0.143288	0.147886	0.095472	0.237711	0.22609	0.171209	0.331699	0.119617	0.212066	0.215972	0.329618	0.084599	0.373607	0.099854	0.177843	0.398006	0.346169	0.294013	0.375148	0.334018
	high	0.690954	0.148183	0.377653	0.498882	0.691256	0.435795	0.498184	0.257795	0.744169	0.264797	0.336595	0.211924	0.234916	0.731667	0.598087	0.222023	0.599803	0.16539	0.870727	0.34366	0.48601	1.39838	0.315114	0.728604	0.524524	0.592052	0.867559	0.206323	0.908581
NPC cohort B-CD8+ T cell	low	0.045918	0.428668	0.015672	0.389954	0.059234	0.190315	0.300301	0	0	0.191169	0.166501	0.141427	0.087761	0.241691	0.152037	0	0.439297	0.100129	0.455961	0.280703	0.109196	0.099772	0.094947	0.071145	0.345385	0	0.042126	0.514217	0.30228	0.382023	0	0.349988
	high	0.438387	0.320043	0.175897	0.520434	0.6262	0.400615	0.174603	0.252268	0.273903	0.196546	0.33653	0.313261	0.218955	0.779023	0.444633	0.250021	0.257295	0.288363	0.294667	0.314242	0.315059	0.412352	0.387112	0.128307	0.26849	0.135704	0.358722	0.296544	0.367036	0.378425	0.225328	0.477083
HNSC-CD8+ T cell	low	0.005958	0.002676	0	0.002639	0.002614	0	0	0.003203	0.001813	0.003876	0	0.005548	0	0.001081	0.002983	0.001229	0.009927	0	0.00742	0.004399	0.011397	0	0.010607	0.004574	0.000159	0.003683	0.014644	0.006875	0.034088	0.021426	0.005909	0.005004	0.004006	0.000966	0.00509	0	0.000683	0.009543	0.001222	0.013282	0.003782	0.000558	0.014138	0.008238	0.014759	0	0.004897	0.013271
	high	0.07778	0.007449	0.045023	0.050526	0.038397	0.020402	0.05907	0.05207	0.144617	0.134507	0.083537	0.032784	0.07425	0.159847	0.141483	0.09852	0.109599	0.090095	0.054875	0.171036	0.043036	0.059997	0.141411	0.157649	0.091504	0.008882	0.128696	0.125925	0.074207	0.070822	0.016486	0.087904	0.07516	0.095546	0.071162	0.035888	0.022534	0.056195	0.111104	0.082853	0.083179	0.112679	0.011359	0.072341	0.210374	0.039604	0.103132	0.052443
Figure 1I	USP5
NPC-CD8+ T cell	low	0.035575	0.177161	0.225538	0.218639	0.118619	0.091155	0.217936	0.100905	0.079047	0.399591	0.252681	0.230676	0.097682	0.296784	0.211452	0.270698	0.298456	0.180216	0.065445	0.446488	0.200617	0.23971	0.179695	0.71432	0.369694	0.247908	0.265975	0.2719
	high	0.144349	0.145611	0.195646	0.181062	0.175065	0.207086	0.185172	0.172182	0.163305	0.16559	0.257449	0.164398	0.144446	0.164912	0.163385	0.174365	0.200441	0.119761	0.228066	0.201514	0.133033	0.146279	0.177276	0.226789	0.16385	0.125139	0.17308	0.152463
HNSC-CD8+ T cell	low	0.191823	0.125448	0.938973	0.359521	0.883032	0.006879	0.043179	0.16694	0.149154	0.073632	0.132705	0.041765	0.159463	0.088075	0.058852	0.333754	0.210572	0.125268	0.201185	0.031448	0.291986	0.191993	0.305367	0.304618	0.14201	0.121476	0.377044	0.098283	0.391466	0.074207	0.378043	0.425732	0.293974	0.118918	0.137368	0.367753	0.159383	0.073054	0.157809	0.050085	0.166077	0.112319	0.067896	0.409014	0.333135	0.238438	0.112553	0.070427
	high	0.136264	0.126933	0.516014	0.13248	0.081928	0.094795	0.084188	0.214366	0.014188	0.034974	0.211125	0.029777	0.219255	0.064496	0.040391	0.045236	0.066256	0.051395	0.158733	0.085145	0.342574	0.218484	0.379962	0.188679	0.100435	0.303352	0.034476	0.000469	0.024273	0.219875	0.446519	0.045492	0.181015	0.089376	0.098135	0.036964	0.1255	0.115877	0.436605	0.306626	0.07599	0.102577	0.085646	0.01394	0.250406	0.126687	0.708867	0.123658
SKCM-CD8+ T cell	low	0.208981	0.048668	0.115355	0.48993	0.351799	0.107349	0.136578	0.183065	0.050732	0.409467	0.084484	0.189464	0.097438	0.084416	0.125564	0.149262	0.121599	0.219902	0.142304	0.179218	0.169839	0.017933	0.133347	0.00786	0.349811	0	0.145743	0.061335	0.161091	0.106148	0.177512	1.1726	0.032538	0.117222	0.303825	0.103342	0.141362	0.080128	0.324266	0.27082	0.176249	0.413185	0.268145	0.081428	0.190354	0.091665	0.121032	0.183873
	high	0.215762	0.1338	0.205195	0.15416	0.243275	0.194228	0.17793	0.161729	0.18242	0.27265	0.173372	0.257154	0.15569	0.156251	0.075908	0.250306	0.042245	0.066021	0.044365	0.031857	0.501364	0.114445	0.392833	0.155547	0.109766	0	0.047271	0.060662	0.163179	0	0.306357	0.107743	0.132154	0.076037	0.063919	0.138934	0.055885	0.102928	0.377306	0.08544	0.0262	0.084601	0.242566	0.039619	0.034622	0.027253	0.103391	0.142728
COAD-CD8+ T cell	low	0.131918	0.113925	0.228084	0.152893	0.103982	0.150435	0.193333	0.369369	0.211635	0.078596	0.102527	0.186457	0.099903	0.164714	0.165619	0.196611	0.028925	0.160294	0.279398	0.085246	0.119808	0.195544	0.098528	0.1367	0.188267	0.185321	0.258508	0.17302	0.1814	0.152912	0.226827	0.081394	0.100056	0.171247	0.197824	0.135411	0.143104	0.146136	0.117642	0.217247	0.20088	0.15068	0.164103	0.143083	0.131033	0.149183	0.242066	0.110014
	high	0.139403	0.146617	0.064874	0.219842	0.158474	0.185389	0.128685	0.169664	0.127219	0.104384	0.412771	0.056289	0.15565	0.136234	0.150515	0.173178	0.049973	0.116655	0.333232	0.310466	0.173727	0.209374	0.110781	0.289438	0.190337	0.050454	0.146746	0.117649	0.122617	0.147748	0.195086	0.310242	0.191424	0.151195	0.263602	0.047935	0.195483	0.05586	0.089412	0.009774	0.128862	0.086576	0.093983	0.171945	0.102949	0.131131	0.222473	0.048889
Figure 1J
USP5-Z score	-0.05459	1.68809	0.166033	1.43769	1.09291	0.135338	2.41287	1.17883	-0.59749	4.06799	3.42628	-0.19381	-0.22665	-0.21188	1.25616	3.12625	0.922376	-0.04899	0.066311	-0.22675	1.06919	0.624074	1.20032	0.023602	3.66818	0.12195	1.44328	-0.39723	-0.04649	1.56597	-0.13583	-0.05255	2.34547	-0.33243	-0.92287	-0.63933	-0.00526	-0.71823	-0.30224	0.670601	0.471564	0.012046	-0.27755	-0.76766	0.034037	1.70626	-0.02211	0.653395	0.853757
CXCL9-Z-score	-4.10393	-3.40724	-2.71263	-2.17725	-1.8284	-1.7692	-1.75176	-1.4723	-1.42333	-1.37873	-1.34462	-1.31106	-1.29437	-1.2445	-1.23845	-1.18781	-1.15269	-1.12024	-0.864039	-0.818874	-0.812922	-0.761134	-0.694025	-0.679758	-0.638689	-0.599826	-0.566766	-0.492531	-0.46373	-0.407187	-0.36183	-0.342448	-0.341191	-0.309634	-0.259884	-0.231169	-0.221512	-0.190733	-0.175955	-0.136682	-0.125225	-0.0917423	-0.0856448	-0.0789703	-0.0497819	-0.0211953	-0.0188667	-0.0171118	-0.0119959
Figure 1L
CXCL9+ macro	349	34	146	119	82	250	96	1375	30	27	188	39	337	708	2342	2132	998	1374	83	756	75	87	32	61	123	47	1	1	4	70	5
GZMB+ CD8	2536	0	165	2086	1829	618	3899	4620	0	0	4619	262	4685	0	3495	2135	1856	139	0	2467	210	29	1227	0	9	1182	115	40	110	398	44
Figure 1M	Average number of GZMB+CD8+ cells within 100μm of macrophages
CXCL9-	within 100μm of macrophages	6.11765	10.9347	4.08651	1.25424	3.51786	1.89226	0	12.2192	10.5688	0	2.36462	15.8324	2.43053	4.21357	0	0	31.2033	82.5714	7.22826	0	2.28504	3.15402	1.69504	0	31.2022	6.54315	3.26691	8.18436	2.51655	12.9051
CXCL9+	29.9277	7.54524	10.7778	12	6.14097	8.4159	10.4908	0	68.1102	33.5751	0	7.36441	8.39493	8.08939	7.47651	0	0	23.5684	142.333	12.5188	0	10.0263	8.86196	7.74265	0	36.3667	12	18	42.5556	16	21.3505
Figure 1N	USP5
CXCL9+ macro	low	6.3978	1.98947	3.68687	1.47059	1.57088	10.7481	1.31796	21.6059	0.658039	0.62645	2.5676	0.682893	5.25823	12.9009	33.1916	32.2298	13.8534	19.3548	2.03731	10.5205
	high	1.32673	2.84407	0.759193	1.27163	2.44484	0.900038	0.033693	0.02432	0.106298	1.34771	0.142572
GZMB+CD8	low	46.4895	0	4.16667	25.7785	35.0383	26.5692	53.5282	72.5958	0	0	63.0838	4.58764	73.1003	0	49.5323	32.2751	25.7635	1.95802	0	34.3306
	high	3.71484	0.948022	29.1103	0	0.178891	22.635	3.87466	0.972999	2.9232	7.66269	1.25463
Figure 1O
OS(months)	77.9	67.43	76.13	76	75.43	38.6	73.7	72.07	71.83	70.13	66.1	69.8	69.27	49.07	68.43	68.67	66.33	63.17	54.47	63.57	61.87	28.43	59.47	59.5	59.27	53	109.63	79.53	64.3	71.17	66.2	68	67.53	66.2	64.43	104	105.17	101.5	100.37	95	93.73	100.83	92.23	88.37	84	63.4	62.57	57.87	9.6
USP5-low	0	0	0	0	0	1	0	0	0	0	0	0	0	0	0	0	0	0	0	0	0	1	0	0	0	0	0	0	0	0	0	0	0	0	0	0	0	0	0	0	0	0	0	0	0	0	0	0	1
USP5-high
[truncated: 181 more columns]

## Sheet: Figure 2
Figure 2A
B16 tumors (mm3)	sgNC							sgUsp5-1									sgUsp5-2									sgNC+IR							sgUsp5-1+IR									sgUsp5-2+IR
day 10	251.243	206.882	210.387	158.945	147.684	86.4026		201.06	132.962	160.658	85.3947	219.64	119.255	75.9228	112.121		174.393	134.298	76.7843	95.6594	77.4373	103.035	94.7939	82.14		400.235	242.261	126.878	167.46	124.738	101.035		174.378	152.799	52.6276	244.78	264.089	225.4	103.43	85.77		148.513	117.596	65.3187	65.3879	188.046	72.8123	101.956	164.303
day 12	392.491	450.425	428.521	249.936	427.811	221.336		388.684	209.458	359.26	249.965	202.912	214.634	179.91	120.691		331.775	193.401	175.256	182.397	351.833	296.046	79.8229	185.225		334.91	301.479	342.394	230.796	197.627	138.801		221.406	173.016	173.767	245.416	183.675	182.925	81.1453	99.6188		430.122	105.798	97.5828	40.5514	115.259	51.1386	79.0941	73.495
day 14	836.082	974.941	1059.6	389.774	489.966	298.262		479.107	554.833	433.505	254.048	375.73	650.598	589.302	222.828		462.739	534.902	328.853	365.687	476.875	389.765	271.738	355.547		442.665	424.93	502.825	237.975	345.068	247.779		275.879	171.291	310.221	292.516	133.081	204.472	128.519	105.15		420.77	202.905	140.742	103.744	82.469	158.769	70.38	76.8175
day 16	836.082	1561.42	1059.6	1231.82	1044.83	789.516		1045.61	727.953	793.229	604.542	694.858	722.266	821.826	852.515		1194.86	478.358	500.458	542.817	582.732	630.952	561.116	614.09		543.204	791.651	502.825	418.101	433.027	144.012		398.573	183.57	394.924	285.743	295.502	277.977	199.907	158.994		316.896	188.461	171.437	141.881	125.948	145.2	51.6571	116.864
day 18	836.082	1561.42	1059.6	2002.3	1980.15	1853.31		1652.54	727.953	793.229	1162.11	694.858	1465.48	1725.1	852.515		1317.25	1248.52	1465.48	1857.69	778.9	1219.4	561.116	614.09		543.204	1053.74	547.76	818.6	825.236	352.419		473.221	374.204	438.317	462.679	352.211	280.28	157.58	217.534		459.178	414.726	225.112	219.711	203.345	266.081	72.4353	110.098
day 20								1652.54	727.953	793.229	1708.57	694.858	2024.99	1725.1	852.515		1317.25	1248.52	1846.94	1857.69	1231.62	1632.71	561.116	614.09		543.204	1494.84	547.76	818.6	825.236	1029.67		473.221	398.666	553.201	527.752	344.309	384.956	221.695	259.132		602.061	560.954	364.033	244.536	264.798	280.606	170.235	172.243
day 22																										543.204	1494.84	547.76	818.6	825.236	1689.82		473.221	567.764	480.914	693.418	352.211	364.792	212.228	287.539		702.846	805.415	549.281	328.691	287.931	374.006	214.455	276.909
Figure 2B
MC38 tumors (mm3)	sgNC							sgUsp5-1									sgUsp5-2									sgNC+IR							sgUsp5-1+IR									sgUsp5-2+IR
day 10	68.6321	34.4576	44.8283	60.6819	39.9134	61.2549		76.2366	38.0701	62.5915	16.6502	86.221	68.4233	41.5322	32.7245		54.2479	74.58	81.356	37.1427	58.9579	64.8657	37.6537	74.0972		88.5659	93.5441	35.0484	69.9035	53.5136	72.2675		70.1851	53.4103	83.5393	78.25	27.6541	21.8317	85.8183	69.4018		80.6736	35.6428	58.5555	73.4008	35.3455	47.261	62.9973	89.0444
day 13	131.465	79.0959	65.3399	145.505	53.4915	134.21		114.765	66.4414	137.26	28.4384	120.184	113.109	78.7479	69.9649		85.0639	120.427	133.115	68.4611	86.3631	99.0382	78.1783	132.401		37.1099	50.1521	63.7583	38.9782	64.5996	40.2553		46.4737	44.8217	37.7214	29.1941	12.7254	13.6401	42.436	28.7561		41.6905	17.6682	27.4354	22.2583	15.7309	21.5617	32.8864	39.4742
day 16	205.938	136.947	168.27	260.69	117.073	229.893		188.864	100.09	239.024	58.1343	240.585	179.899	191.306	115.125		123.317	172.491	254.406	125.074	129.496	191.518	156.32	217.165		38.6903	54.3042	82.8526	55.3729	52.2274	39.0466		20.556	30.8524	21.4386	13.6314	9.76433	16.1423	31.5925	19.1239		25.4225	19.4304	11.6699	17.0756	17.6193	18.0143	14.7028	19.3294
day 19	326.999	250.685	279.076	415.599	212.127	344.417		264.536	183.292	345.866	113.902	419.82	253.262	303.596	235.353		237.591	248.248	406.744	200.052	186.721	301.866	261.583	376.422		58.8079	73.7718	115.993	83.5759	73.5588	67.0431		17.1048	17.7917	13.8534	11.6265	0	15.4276	12.6359	17.6193		8.51076	22.7061	0	21.794	13.1466	24.0946	17.2922	18.4467
day 22	526.008	436.988	439.898	877.047	362.612	569.329		420.137	392.366	617.605	207.861	614.55	405.72	553.998	428.903		411.874	482.464	739.373	261.395	325.451	468.271	410.102	626.463		76.0778	101.876	143.168	118.15	96.8105	96.6296		17.8571	25.849	16.5175	0	0	17.9892	24.3742	16.3797		0	31.4105	0	17.8403	0	28.9607	22.2097	19.568
day 25	858.726	841.024	805.451	877.047	748.542	1024.96		926.267	615.709	921.21	510.218	897.63	613.866	835.082	690.813		622.007	650.881	1262.39	454.394	548.825	651.017	709.739	965.76		112.617	112.965	181.625	125.456	120.731	138.035		0	29.0263	11.9486	0	0	20.8007	36.1185	0		0	37.5165	0	16.0208	0	44.2474	32.6853	21.0469
Figure 2C
CT26 tumors (mm3)	sgNC							sgUsp5-1									sgUsp5-2									sgNC+IR							sgUsp5-1+IR									sgUsp5-2+IR
day 10	218.335	211.471	228.047	100.367	55.3618	135.51		137.398	72.8864	101.88	134.607	150.817	117.135	124.138	118.346		64.4729	142.207	205.632	126.836	242.303	83.8487	86.1934	43.272		197.778	87.125	311.908	68.7679	117.754	32.231		166.617	139.75	163.136	111.4	125.46	115.33	169.289	162.096		141.087	78.2882	291.89	195.574	171.971	95.9258	100.831	157.687
day 13	384.461	545.222	1148.35	386.714	226.573	259.187		396.842	493.374	540.363	639.708	244.381	302.304	303.282	234.867		347.605	483.503	382.98	368.973	379.478	315.435	203.139	219.107		215.699	175.43	369.398	161.478	205.651	61.9776		161.124	132.24	166.859	66.0209	129.326	143.033	150.888	123.974		102.142	132.583	53.2306	121.876	143.727	88.0764	60.8808	31.2028
day 16	358.517	1388.1	1148.35	703.308	353.064	334.28		951.554	821.759	979.384	1160.8	299.94	547.005	794.101	653.687		592.941	883.078	723.938	853.328	648.037	713.126	450.588	722.235		129.155	311.089	508.894	289.769	465.52	63.8004		134.383	52.6753	147.022	14.8857	24.7018	75.2267	67.1624	39.7404		83.0355	226.315	130.213	179.77	92.1564	120.389	108.626	121.201
day 19	1555.53	1388.1	1148.35	1270.24	716.165	759.537		1343.61	1435.32	1531.87	1160.8	703.228	1361.21	1396.76	854.162		1381.85	1063.23	1333.68	1219.57	1111.29	791.402	890.594	1059.36		203.474	563.915	894.914	560.769	841.395	0		48.6359	12.1157	177.071	33.9597	23.7636	84.4742	30.4951	36.9181		95.5859	106.48	101.686	250.197	38.8349	52.0391	71.034	87.893
day 22																										332.795	970.95	894.914	733.26	1018.64	0		48.4716	0	154.753	63.6863	43.2392	84.0853	15.0398	33.125		83.906	79.627	103.332	267.398	0	69.6528	125.337	128.137
day 25																										601.282	1268.64	894.914	1257.84	1018.64	0		86.2801	0	184.722	89.3025	88.0875	170.553	0	22.963		184.068	134.07	241.108	350.657	35.4854	79.3163	209.51	274.555
day 28																										1676.1	1268.64	894.914	1257.84	1018.64	0		50.8923	0	166.342	80.2012	41.212	74.1662	0	39.8449		68.0844	78.4975	185.397	208.116	0	11.9228	117.768	516.797
Figure 2D
		sgNC						sgUsp5-1						sgUsp5-2
% CXCL9+ CD11b+ cells	Control	1.76018	3.17687	0.928303	1.7963	3.05343	3.87222	0.442618	0.852053	2.19688	0.155082	1.49931	1.77165	3.53007	0.904413	1.86031	2.10853	1.20265	1.77624
	IR	2.3166	4.12989	2.83057	1.51147	0.605746	0.598679	12.3471	3.73769	9.97665	8.7001	5.87398	3.85595	8.80597	4.55846	8.63993	12.1592	13.7349	7.32343
Figure 2E
		sgNC						sgUsp5-1						sgUsp5-2
% CXCL9+ CD11b+ cells	Control	0.699968	1.58292	0.291181	0.256328	0	0	1.29121	2.22634	0.986031	0.398551	1.76534	1.00968	0.611071	1.71983	1.09649	0.946746	4.67177	0.505334
	IR	5.12066	3.73715	2.55009	3.4291	1.79038	5.29412	7.24947	11.61	4.98819	7.64138	13.2443	10.578	15.3427	12.3637	4.30416	8.31918	9.34806	9.48943
Figure 2F
CD11b+F4/80+ in CD45+ cells (%)	sgNC						sgUsp5-1						sgUsp5-2
	Control	9.65	10.94	12.82	5.8	6.41		6.26	4.56	4.2	8.87	12.34		4.5	3.71	11.76	4.37	4.02
	IR	10.03	9.39	14.88	14.56	7.59		12.18	15.89	11.02	27.77	32.31		14.94	21.11	13.02	21.64	29.91
Figure 2G
		sgNC					sgUsp5-1					sgUsp5-2
CD86	Control	7.947	6.769	7.888	6.946		9.122	7.776	10.505	10.721		9.091	8.411	9.042	9.505
	IR	7.724	9.485	11.048	10.973		12.55	10.753	12.725	12.734		13.139	13.966	11.319	12.818
iNOS	Control	3.468	3.33	3.474	3.517		5.49	4.764	5.17	4.852		4.573	3.31	3.221	4.808
	IR	5.032	4.846	5.2	5.334		5.977	6.409	6.788	7.082		6.098	6.095	7.897	5.742
Figure 2H		sgNC							sgUsp5-1							sgUsp5-2
CD3+CD8+ in CD45+ cells (%)	Control	12.9	12.3	12.5	17.9	10.2	13.2		17.4	17.2	18.4	13	18.8	17.2		14.6	18.4	12.8	16.5	17.1	18.4
	IR	14.2	18.1	18.2	13.4	13.1	13.5		20.6	22.7	23.9	24.7	22.5	28.3		27.7	24.8	24.1	23.8	25.2	23.2
Figure 2I		sgNC							sgUsp5-1							sgUsp5-2
IFNγ+TNFα+ in CD3+CD8+ cells (%)	Control	5.09	4.89	5.53	8.88	5.18	7.91		6.64	7.87	6.93	15.9	6.85	7.58		7.58	7.99	9.56	7.17	7.06	6.81
	IR	10.5	10.9	14.5	8.18	19.6	16.4		18.7	25.6	27.9	33.1	30.2	23.9		29.2	31.3	36.8	33.4	30.4	29.2

## Sheet: Figure 3
Figure 3B		sgNC+IR						sgUsp5-1+IR						sgUsp5-2+IR
CD3+CD8+ in CD45+ cells (%)	PBS	16.43	15.22	9.79	16.58	10.22		38.85	41.76	46.34	17.82	37.93		23.82	31.87	41.57	38.55	22.59
	Clodronate	12.34	9.48	6.67	12.28	9.79		16.89	8.1	10.06	11.08	9.29		7.38	16.16	9.62	8.89	9.4
GZMB+ in CD3+CD8+ cells (%)	PBS	8.61	9.27	8.39	11	9.19		38.97	21.48	32.49	12.9	38.65		34.17	13.99	37.89	14.27	15.93
	Clodronate	13.37	8.75	8.67	11.11	9.28		8.6	10.29	7.53	9.52	9.92		12.4	7.57	8.71	6.02	6.75
Figure 3C
CT26 tumors (mm3)	sgNC+PBS+IR							sgUsp5-1+PBS+IR							sgUsp5-2+PBS+IR							sgNC+Clodronate Liposomes+IR							sgUsp5-1+Clodronate Liposomes+IR							sgUsp5-2+Clodronate Liposomes+IR
day 10	167.284	194.361	204.089	196.911	217.573	108.147		200.303	221.551	211.12	154.087	158.949	180.107		244.384	194.081	166.133	122.605	220.521	169.678		209.296	191.392	172.037	173.244	211.99	197.805		180.547	281.009	182.31	224.132	131.895	170.333		140.843	197.247	275.228	195.242	186.632	275.099
day 13	193.85	228.576	295.716	262.119	162.178	199.285		170.873	217.328	180.815	152.1	159.06	157.204		234.177	183.414	148.565	119.562	139.599	162.692		318.876	207.43	233.267	220.544	239.159	243.853		216.319	334.986	238.486	231.453	218.16	225.452		197.147	239.513	263.975	226.387	199.838	311.717
day 16	279.007	423.549	453.462	357.381	226.968	518.847		178.168	214.97	118.743	182.478	177.764	127.539		228.887	158.282	141.347	106.022	47.9972	52.6238		406.388	301.934	338.918	291.261	384.81	342.588		303.312	494.385	273.956	360.048	349.439	320.949		297.58	308.612	255.78	269.337	257.353	340.12
day 19	312.861	424.93	442.183	406.412	243.846	575.144		172.646	131.626	93.9951	142.233	159.072	137.565		182.207	129.994	195.331	131.686	211.274	176.819		463.918	326.927	556.072	347.62	458.905	415.167		387.532	535.234	366.774	372.908	418.031	347.494		354.369	409.493	379.585	377.878	373.081	479.407
day 22	203.583	756.813	552.699	763.978	427.216	654.369		115.119	101.64	247.526	130.511	87.5242	48.5061		183.097	138.499	93.8228	155.758	148.208	68.232		942.012	483.091	950.382	199.985	895.268	651.285		420.676	940.999	395.062	512.766	533.829	873.382		385.637	514.173	469.595	404.024	375.348	674.228
day 25	324.532	966.568	570.537	979.552	659.639	1159.38		212.08	132.099	231.693	57.5917	162.479	58.8011		98.4749	173.242	84.5414	105.976	43.7077	54.1557		1168.2	621.549	1429.47	311.124	1373.52	831.466		678.42	1416.33	654.149	794.511	1292.43	781.365		527.516	544.397	393.273	554.848	676.555	1082.74
Figure 3D
B16 tumors (mm3)	sgNC+PBS+IR							sgUsp5-1+PBS+IR							sgUsp5-2+PBS+IR							sgNC+Clodronate Liposomes+IR							sgUsp5-1+Clodronate Liposomes+IR							sgUsp5-2+Clodronate Liposomes+IR
day 10	98.876	87.6235	154.27	107.163	86.6885	64.418		49.139	82.5878	111.18	161.442	45.9082	71.9007		134.856	107.123	96.6483	104.591	97.9433	53.8066		124.315	102.354	171.792	109.654	127.084	130.32		128.957	144.355	146.943	88.8733	101.393	105.657		157.432	121.263	115.757	159.808	99.2922	95.5441
day 12	145.895	149.301	183.13	106.541	168.474	129.922		46.8631	68.3886	87.0299	167.09	69.3514	80.7037		112.173	57.5347	92.9631	74.1431	90.5564	131.09		188.085	187.444	197.238	187.194	320.284	217.436		211.142	323.551	226.728	180.266	170.035	171.002		177.924	210.533	158.673	156.326	156.697	158.429
day 14	244.728	299.302	188.438	153.119	233.551	168.332		90.1569	112.269	94.862	99.2873	122.186	77.1085		78.2472	70.1997	165.498	80.5396	87.8462	68.2968		443.744	218.372	316.048	234.649	425.68	280.492		325.194	379.181	495.3	260.721	223.062	345.828		279.982	268.962	183.154	229.274	310.971	234.293
day 16	371.497	471.739	352.907	406.218	453.09	404.507		131.895	140.006	94.1163	162.57	111.224	80.3203		98.7744	64.4579	179.82	102.876	141.722	46.9276		477.423	511.014	360.444	373.77	470.386	359.446		597.676	649.068	650.595	279.767	369.183	556.022		384.301	279.378	347.038	273.982	376.275	300.847
day 18	827.644	779.567	682.738	638.611	647.197	569.026		297.301	219.675	278.981	293.951	219.978	47.1495		116.068	138.037	165.292	201.592	141.844	81.6661		801.946	925.211	652.693	582.477	997.447	576.946		654.885	852.989	1006.32	501.18	547.9	882.162		528	410.432	504.042	355.332	641.136	382.763
day 20	1560.43	1225.69	1165.41	1207.52	782.708	803.453		332.721	135.276	314.667	354.279	326.946	112.674		133.747	141.244	205.983	233.429	194.099	103.639		1317.67	1107.86	1121.37	833.989	1481.46	677.601		1014.62	1376.84	1590.17	1147.05	868.629	1074.8		713.632	601.062	654.94	492.016	877.424	615.628
Figure 3E
B16 tumors (mm3)	sgNC+anti-IgG+IR							sgUsp5-1+anti-IgG+IR							sgUsp5-2+anti-IgG+IR							sgNC+anti-Ifnar1+IR							sgUsp5-1+anti-Ifnar1+IR							sgUsp5-2+anti-Ifnar1+IR
day 10	191.02	171.104	220.677	142.722	156.285	206.92		158.673	236.087	217.811	174.223	185.438	134.857		156.235	175.029	112.927	159.57	150.379	179.047		124.344	184.793	166.428	179.919	168.894	140.802		167.86	134.228	192.254	131.679	153.18	186.341		143.554	193.109	158.681	131.256	161.463	124.997
day 12	241.999	269.043	392.502	280.788	221.034	267.065		127.164	130.504	147.92	154.401	85.0303	61.7907		91.7894	117.695	73.7384	82.2133	68.6278	39.7201		270.843	300.856	291.264	327.283	307.574	196.51		232.097	267.561	362.557	239.024	308.152	210.235		313.167	382.358	261.324	196.599	239.671	337.692
day 14	241.65	257.256	234.509	473.838	245.515	477.595		110.379	158.437	95.3419	95.0049	131.641	133.579		200.284	130.677	54.1634	102.314	81.6232	0		487.01	598.537	353.903	459.887	424.92	239.32		480.128	321.261	424.539	464.998	227.154	256.355		426.476	470.049	390.112	328.149	412.006	255.589
day 16	298.75	331.33	315.239	613.363	347.082	566.708		128.656	159.241	127.347	151.982	144.683	220.881		214.728	151.691	70.2579	152.286	100.545	0		563.033	891.98	480.748	604.413	526.438	325.138		620.955	465.934	556.47	590.276	243.298	354.518		512.945	675.807	551.645	541.435	565.818	378.555
day 18	444.292	506.807	522.847	936.341	563.961	866.037		245.957	241.798	183.846	200.921	151.939	255.051		284.304	192.499	118.359	224.587	153.264	0		993.509	1505.09	860.547	932.258	738.588	485.806		911.89	703.496	793.874	1046.65	356.815	492.485		744.646	991.099	785.18	736.459	807.983	487.995
day 20	710.236	830.854	800.509	1295.39	987.484	1393.05		312.219	429.105	297.389	300.613	193.211	357.327		406.281	270.788	121.849	247.697	144.392	0		1476.84	1505.09	1361.54	1399.78	1223.7	720.732		1116.63	1056.67	1223.74	1410.12	449.457	530.924		1093.96	1598.37	1122.64	1184.04	1164.15	632.339
Figure 3F
B16 tumors weight (g)	sgNC							sgUsp5-1							sgUsp5-2
anti-IgG	1.466	1.137	0.842	0.761	0.62	0.663		0.313	0.207	0.187	0.138	0.062	0		0.28	0.304	0.195	0.137	0.124	0
anti-Ifnar1	1.579	1.398	1.29	1.195	1.011	0.779		1.563	1.335	0.996	0.895	0.421	0.532		1.683	1.155	1.203	1.012	0.926	0.711
Figure 3G
B16 tumors (mm3)	sgNC+IR							sgUsp5-1+IR							sgUsp5-2+IR							sgNC+sgIfnar1+IR							sgUsp5-1+sgIfnar1+IR							sgUsp5-2+sgIfnar1+IR
day 10	133.047	167.003	170.701	103.455	154.552	136.822		228.295	258.436	167.703	271.954	151.06	144.248		161.922	98.2641	137.436	121.306	124.784	131.895		144.082	116.467	136.767	174.712	157.179	236.654		165.027	157.094	275.736	252.17	131.663	134.919		150.604	175.212	96.2077	103.332	120.334	146.805
day 12	178.299	281.325	339.529	251.084	234.069	283.777		159.258	140.665	165.06	148.417	107.719	89.4813		149.464	45.1864	60.4462	113.132	37.494	30.4875		483.981	275.189	292.619	469.337	285.75	447.743		268.598	430.711	170.422	412.597	457.77	378.78		356.289	298.097	422.158	185.238	183.573	305.455
day 14	217.771	251.458	172.72	399.735	638.597	355.584		66.1693	114.657	180.445	138.072	164.7	188.324		234.506	30.1668	127.865	42.8831	23.214	73.7022		625.578	467.869	394.252	587.315	275.4	564.604		335.053	418.135	196.976	626.534	547.794	525.052		598.14	481.652	266.589	339.659	294.711	709.056
day 16	347.778	355.9	285.427	511.843	847.365	561.375		171.177	162.923	140.079	56.3213	91.769	137.442		262.358	60.5367	163.215	83.9677	130.196	86.1887		756.241	642.569	496.282	780.014	362.635	630.498		425.872	498.355	315.488	671.045	640.615	620.155		680.28	632.343	362.557	475.932	449.006	901.192
day 18	618.519	574.04	451.222	704.388	1004.36	725.918		275.925	271.91	217.672	80.0022	131.34	313.951		382.078	72.4131	187.091	102.28	160.641	112.502		956.331	844.276	663.925	962.948	433.096	836.982		765.154	653.698	678.279	1061.92	783.675	767.557		816.472	690.273	452.335	550.096	578.342	1019.25
day 20	748.634	1072.04	683.38	1007.33	1631.5	905.742		350.723	340.551	270.575	108.779	223.027	488.198		552.26	117.167	289.193	150.576	283.134	187.871		1319.41	1466.88	1062.07	1385.86	534.607	1158.38		945.431	888.116	1076.79	1328.88	1084.08	1048.15		995.661	906.637	429.563	688.374	766.793	1396.45
Figure 3H
		sgNC						sgUsp5-1						sgUsp5-2
% CXCL9+ CD11b+ cells	Control	0.241371	0.178253	0.303375	1.7253	0.750099	4.16157	10.0596	11.0317	7.43769	12.4354	16.5452	13.8067	12.4217	9.90811	9.07556	15.4797	11.1111	8.22231
	sgIfnar1	4.63104	0.334706	0.083195	5.10563	2.16095	0.938134	5.64466	0.162778	1.71983	0.291356	2.17311	2.35101	0.92437	1.51862	0.378267	3.19425	0.672805	1.3455
Figure 3I		sgNC						sgUsp5-1						sgUsp5-2
CD11b+F4/80+ in CD45+ cells (%)	Control	6.54	6.63	9.46	6.18	6.89		12.4	11.6	11.8	11.2	8.01		8.19	12.9	10.2	10.6	8.16
	sgIfnar1	7.08	5.25	4.34	7.35	7.21		5.73	3.67	5.13	5.89	5.03		5.82	5.29	4.02	6.99	5.16
iNOS+ in CD11b+F4/80+ cells (%)	Control	27	15.7	10.5	24.1	20.7		35.1	27.7	26.9	26.8	31.4		32.9	33.8	28.3	27.7	32.3
	sgIfnar1	13.2	8.49	6.4	9.69	8.8		8.72	6.7	8.27	14.1	8.5		14.7	9.38	6.25	12.9	8.51
Figure 3J		sgNC						sgUsp5-1						sgUsp5-2
GZMB+ in CD3+CD8+ cells (%)	Control	18.4	12.2	16.5	12.1	22.4		30	33.9	33.6	33.5	25.5		25.9	33.5	29.6	31.5	26.6
	sgIfnar1	18.5	7.76	11.6	13.5	10.9		7.82	6.13	7.91	20.3	8.39		16.7	7.59	11.2	19	7.13
TNFa+ in CD3+CD8+ cells (%)	Control	7.91	8.46	5.32	6.44	7.62		23.5	18.7	15.9	16.3	13.9		17.9	17.2	12.8	15	14.9
	sgIfnar1	3.83	3.78	2.29	6.06	5.12		3.28	1.5	3.5	6.27	3.62		6.34	3.72	2.51	5.32	3.28

## Sheet: Figure 4
Figure 4B
	sgnc1	sgnc2	sgnc3	sgUSP5-1-1	sgUSP5-1-2	sgUSP5-1-3	sgUSP5-2-1	sgUSP5-2-2	sgUSP5-2-3	sgnc-ifn-1	sgnc-ifn-2	sgnc-ifn-3	sgUSP5-1-ifn-1	sgUSP5-1-ifn-2	sgUSP5-1-ifn-3	sgUSP5-2-ifn-1	sgUSP5-2-ifn-2	sgUSP5-2-ifn-3
ISG15	-0.0666667	-0.0366667	0.103333	0.0633333	0.103333	0.303333	-0.303333	-0.633333	-0.233333	-0.286667	-0.596667	-0.326667	1.31333	1.31333	1.03333	0.756667	1.43667	1.60667
IFI44	-0.136667	0.0533333	0.0833333	-0.00666667	-0.256667	-0.0466667	-0.453333	-0.183333	-0.243333	-1.21667	-1.37667	-1.03667	0.893333	0.643333	0.533333	1.35667	0.766667	0.876667
CXCL9	0.0566667	-0.213333	0.156667	2.55667	2.58667	2.48667	1.18	1.36	1.39	1.99667	1.84667	1.44667	4.08667	4.35667	4.17667	4.82	4.77	4.73
CXCL10	0.0533333	0.0833333	-0.136667	1.30333	1.67333	1.58333	0.566667	0.666667	0.626667	0.903333	0.753333	0.983333	2.64333	2.46333	2.40333	3.12667	3.13667	3.12667
SPP1	0.26	0.32	-0.58	-0.41	-0.13	-0.13	-0.456667	-0.396667	-0.586667	0.92	1.15	0.86	-0.13	-0.07	0.06	-0.0966667	-0.246667	0.143333
Figure 4C
		sgNC				sgUsp5-1				sgUsp5-2
Cxcl9	Control	1.00231	0.974905	1.02337		0.943874	0.943874	1.20303		0.990801	0.950439	0.937354
	mIFNβ	0.97942	1.00696	0.965936		2.7007	2.85469	2.81539		3.1456	3.32495	3.10229
Cxcl10	Control	0.862542	1.13813	1.01866		0.752623	0.876606	0.812252		0.82932	0.779165	0.946058
	mIFNβ	0.948246	0.872564	1.07425		3.6217	3.6978	4.61608		5.22948	6.71165	5.60482
Figure 4D
		sgNC				sgUsp5-1				sgUsp5-2
CD86 MFI	Control	4.309	4.291	4.326		4.876	4.588	4.81		4.98	4.392	5.35
	IFNβ	5.311	5.408	5.206		7.161	6.868	6.592		6.607	6.139	6.299
HLA-DR MFI	Control	3.67	4.148	4.176		4.274	4.231	4.153		4.005	3.962	3.814
	IFNβ	4.102	4.042	4.032		4.902	4.649	4.938		4.747	4.629	4.581
Figure 4E
		sgNC				sgUsp5-1				sgUsp5-2
CD40 MFI	Control	1.335	1.162	1.21		1.426	1.189	1.185		1.109	1.167	1.169
	IFNβ	1.808	1.923	1.505		11.427	11.328	9.47		20.283	23.398	20.219
Figure 4H	EGFP+ Macrophage(%)
sgNC	0.71	1.02	0.57	0.73
sgUSP5-1	9.6	10.1	12.4	11
sgUSP5-2	8.85	7.75	10.7	9.83
Figure 4I
	CD86 MFI of THP1-M(*10^3)					HLA-DR MFI of THP1-M (*10^3)
sgNC	5.45	5.988	5.343	5.064		3.083	3.403	3.177	3.118
sgUSP5-1+EGFP-	6.086	6.235	5.865	5.551		3.671	3.708	3.669	3.516
sgUSP5-1+EGFP+	17.697	18.485	19.671	14.714		12.52	13.618	12.347	11.538
sgUSP5-2+EGFP-	6.064	5.852	6.308	6.037		3.598	3.851	4.213	3.865
sgUSP5-2+EGFP+	21.635	20.24	23.141	22.023		13.958	13.599	12.726	13.84
Figure 4J
	Relative CXCL9 expression in THP1-M				Relative CXCL10 expression in THP1-M
sgNC	1.01866	0.97041	1.01162		1.05458	0.963707	0.983957
sgUSP5-1+EGFP-	1.63959	1.61702	1.7211		1.65099	1.69741	0.890899
sgUSP5-1+EGFP+	53.4456	52.3457	52.7098		58.4852	73.0089	73.0089
sgUSP5-2+EGFP-	0.735433	1.24545	1.35347		0.66742	0.672062	1.15402
sgUSP5-2+EGFP+	39.6707	46.8507	42.5179		55.7152	49.8665	57.68
Figure 4K
		sgNC						sgUsp5-1						sgUsp5-2
CXCL9+ CD11b+ cells (%)	Control	3.12398	5.20581	2.73665	1.73964	6.16438	3.73752	14.9541	4.62515	4.51839	9.17266	19.4554	6.30513	7.7584	10.143	9.20578	15.8232	7.77989	14.0307
	sgStat2	5.69431	5.56079	5.42789	2.14035	1.28672	1.59223	4.26934	0.888889	3.66209	1.7651	0.474496	2.8734	3.29867	0.35461	3.59334	5.16696	4.46771	6.13997
Figure 4L	sgNC						sgUsp5-1						sgUsp5-2
iNOS+ in CD11b+ cells (%)	sgNC	22.5	16.6	16.7	13.4	18.9		27.9	31	26.4	22.8	26.3		23.2	27.6	23	26.9	22.6
	sgStat2	15.7	14.2	15.6	13.1	13.5		15.1	14.9	12.1	15.4	12.4		18.3	11.2	12	8.91	13.2
IFNγTNFα+ in CD3+CD8+ cells (%)	sgNC
	sgStat2
Figure 4M
	sgNC+IR							sgUsp5-1+IR							sgUsp5-2+IR							sgStat2+IR							sgUsp5-1+sgStat1+IR							sgUsp5-2+sgStat1+IR
day 10	40.09	52.6612	95.367	56.664	61.2172	132.271		109.125	58.8698	41.96	76.4318	61.7492	69.8614		49.6967	59.7741	58.1247	99.9646	45.3335	97.2393		108.243	74.2391	88.5697	190.664	69.198	147.251		52.5792	43.9662	121.943	142.94	136.062	102.938		129.439	70.9975	95.4539	74.3311	125.519	134.897
day 12	67.3004	0	227.086	70.9975	177.665	358.308		152.695	44.4875	66.4543	118.421	0	0		47.9875	34.2011	54.021	63.3257	18.0016	272.893		164.009	149.12	178.073	208.046	54.3449	266.019		127.798	54.4282	273.062	204.441	186.411	137.565		264.279	99.9762	61.5255	105.537	179.445	217.883
day 14	294.792	0	380.949	59.0221	452.19	589.567		252.497	65.3574	32.8064	141.075	0	0		0	0	10.8003	34.8316	36.6705	316.413		343.139	195.612	338.636	295.823	89.444	430.524		340.083	77.0842	343.04	482.682	227.205	346.293		406.467	217.074	42.2804	236.67	434.97	508.571
day 16	170.404	0	522.14	82.4193	630.471	1214.71		312.81	126.457	30.4912	304.223	0	0		0	0	21.659	0	33.84	600.317		509.041	212.645	420.365	462.022	198.296	630.268		421.615	210.831	521.38	559.256	313.558	569.893		519.377	253.813	67.1143	327.614	586.465	548.865
day 18	292.438	0	1182.51	182.794	740.738	1214.71		301.842	139.188	45.6279	427.656	0	0		0	0	28.5583	0	77.7807	291.857		291.048	280.375	673.857	724.302	202.389	609.195		460.381	351.778	639.483	490.398	417.874	898.226		579.881	270.434	134.584	332.648	450.487	895.19
day 20	401.207	0	1482.12	224.268	963.759	1214.71		287.469	217.094	60.1344	528.975	0	0		0	0	52.45	0	159.451	212.228		291.048	327.911	883.901	1486.91	336.632	730.94		491.933	472.09	775.88	829.746	586.768	1196.55		551.321	1216.01	129.832	446.233	648.011	796.405

## Sheet: Figure 5
Figure 5B
SUNE1-sgNC+IFNβ	distance (μm)	0	0.083	0.166	0.249	0.3319	0.4149	0.4979	0.5809	0.6639	0.7469	0.8299	0.9129	0.9958	1.0788	1.1618	1.2448	1.3278	1.4108	1.4938	1.5767	1.6597	1.7427	1.8257	1.9087	1.9917	2.0747	2.1577	2.2406	2.3236	2.4066	2.4896	2.5726	2.6556	2.7386	2.8216	2.9045	2.9875	3.0705	3.1535	3.2365	3.3195	3.4025	3.4854	3.5684	3.6514	3.7344	3.8174	3.9004
	Hoechst	4	0	0	4	0	5	1	14	6	0	1	0	0	2	1	1	7	8	3	7	0	0	0	5	13	1	15	0	14	14	6	13	0	0	1	0	0	0	0	0	2	0	0	14	34	62	92	115
	P-STAT2-AF488	26	5	3	31	7	31	10	73	35	5	11	4	8	15	12	10	42	52	24	42	7	3	1	27	66	6	77	4	72	74	37	72	8	8	16	9	8	9	9	11	25	14	3	20	25	33	53	78
SUNE1-sgUSP5-1+IFNβ	distance (μm)	0	0.0826	0.1653	0.2479	0.3306	0.4132	0.4959	0.5785	0.6612	0.7438	0.8264	0.9091	0.9917	1.0744	1.157	1.2397	1.3223	1.4049	1.4876	1.5702	1.6529	1.7355	1.8182	1.9008	1.9835	2.0661	2.1487	2.2314	2.314	2.3967	2.4793	2.562	2.6446	2.7272	2.8099	2.8925	2.9752	3.0578	3.1405	3.2231	3.3058	3.3884	3.471	3.5537	3.6363	3.719	3.8016	3.8843
	Hoechst	7	34.636	50	48.192	44.421	41.827	40.219	11.85	1.653	1.153	2.857	1.111	0.405	1.078	0.807	0.502	4.264	6.934	9.686	11.973	12.702	6.153	1.667	0.945	4.306	1.774	1.495	2.808	6.253	8.238	2.504	0.042	2.645	8.25	50.638	46.87	120.934	173.469	194.925	216.254	214.433	136.835	121.355	105.702	101.111	94.686	84.751	85.916
	P-STAT2-AF488	42	177.148	255	245.444	226.679	212.896	205.244	64.843	11.73	7.992	17.129	8.944	5.479	9.571	5.097	6.645	26.192	38.344	52.616	63.653	67.702	37.13	12.833	8.991	10.612	10.329	10.567	15.448	18.582	38.121	15.211	1.768	4.941	11.25	41.43	46.75	89.736	108.831	103.337	107.488	107.61	68.171	60.43	74.269	86.667	100.262	127.152	151.103
SUNE1-sgUSP5-2+IFNβ	distance (μm)	0	0.083	0.166	0.249	0.3319	0.4149	0.4979	0.5809	0.6639	0.7469	0.8299	0.9129	0.9958	1.0788	1.1618	1.2448	1.3278	1.4108	1.4938	1.5767	1.6597	1.7427	1.8257	1.9087	1.9917	2.0747	2.1577	2.2406	2.3236	2.4066	2.4896	2.5726	2.6556	2.7386	2.8216	2.9045	2.9875	3.0705	3.1535	3.2365	3.3195	3.4025	3.4854	3.5684	3.6514	3.7344	3.8174	3.9004
	Hoechst	1	0.079	0.072	0.326	0.57	0.935	0.254	12.373	39.122	43.168	12.643	1.346	0.366	2.554	4.221	2.415	3.784	6.004	14.793	21.062	11.279	2.764	1.439	5.462	18.326	34.427	41.45	14.749	4.998	1.363	0	1.154	0.702	0	0	0.159	0	0	0	0	0.537	2.242	10.345	17.167	16.026	16.134	2.56	2.563
	P-STAT2-AF488	10	2.303	2.943	5.736	6.191	8.545	4.061	64.715	198.984	220.585	67.221	11.323	5.441	16.903	26.715	19.509	23.244	35.43	81.8	111.462	63.839	21.844	18.487	37.208	101.142	183.198	212.455	83.29	30.063	11.467	2.814	9.908	4.854	4.979	8.437	7.807	6.039	8.392	7.233	8.389	7.326	12.835	70.218	103.333	96.89	98.185	27.11	21.046
Figure 5H
sgNC	0.36	0	0	0.007	0	0.16	0.204	0.263	0.139	0.04	0.376	0.135														0	0.367	0.215	0.42	0.196	0.264	0.034	0.255	0.133	0.104	0.16	0.302	0.568	0.185	0.194	0.026	0	0	0.091	0.304
sgUSP5-1	0.195	0.197	0.167	0.174	0.165	0.207	0.197	0.233	0.191	0.19	0.211	0.214	0.209	0.102	0.263	0.272	0.147	0.942	0.77	0.832	0.901	0.703	0.895	0.684		0.133	0.111	0.048	0.21	0.01	0.014	0.179	0.011	0.062	0.206	0.238	0.056	0.249	0.086	0.077	0.175	0.52	0.386	0.419	0.342	0.905	0.236	0.587	0.266
sgUSP5-2	0.142	0.135	0.317	0.312	0.175	0.276	0.363	0.607	0.398	0.178	0.213	0.255	0.222	0.324	0.224	0.262	0.101	0.458	0.201							0.23	0.133	0.129	0.456	0.578	0.424	0.46	0.544	0.375	0.346	0.388	0.373	0.354	0.265	0.352	0.345	0.279	0.217	0.21	0.224	0.277	0.432	0.453
Figure 5J
EGFP+ macrophage (%)	sgNC+IFNβ					sgUSP5-1+IFNβ					sgUSP5-2+IFNβ
siNC	0.56	1.42	1.18	1.1		11.8	10.52	12.38	11.76		12.42	13.16	12.68	10.66
siLC3B	0.76	1.08	1.04	0.72		1.1	1.44	1.38	1		0.62	1.12	0.36	0.82
Figure 5K
relatvie CXCL9 expression	sgNC+IFNβ				sgUSP5-1+IFNβ				sgUSP5-2+IFNβ
siNC	0.993092	0.993092	1.01396		7.17676	7.85349	9.60199		5.59188	5.70938	7.74537
siLC3B	0.668964	0.641713	0.632878		2.89454	2.89454	2.77663		1.81504	1.6358	1.77768
relatvie CXCL10 expression	sgNC+IFNβ				sgUSP5-1+IFNβ				sgUSP5-2+IFNβ
siNC	1.22547	0.903335	0.903335		14.689	8.43663	10.2437		6.52812	7.70966	9.10505
siLC3B	0.743979	0.73884	0.743979		2.30804	2.30804	2.26054		1.30435	1.3692	1.33176
Figure 5L
CD86 MFI(*10^3)	sgNC+IFNβ				sgUSP5-1+IFNβ				sgUSP5-2+IFNβ
siNC	6.059	6.588	6.095		9.604	10.135	10.124		10.273	10.398	12.261
siLC3B	6.301	6.035	6.363		6.974	6.185	5.991		6.868	6.092	5.408
HLA-DR MFI(*10^2)	sgNC+IFNβ				sgUSP5-1+IFNβ				sgUSP5-2+IFNβ
siNC	3.97	4.06	4		6.13	6.11	6.06		5.91	5.94	6.86
siLC3B	3.96	3.82	3.96		4.11	3.91	3.86		4.28	3.97	3.73
[truncated: 223 more columns]

## Sheet: Figure 6
Figure 6I
SUNE1-sgUSP5-1	STAT2-WT	0.749	0.615	0.679	0.666	0.596	0.744	0.846	0.439	0.572	0.441	0.738	0.469	0.584	0.752	0.355	0.397	0.367	0.204	0.657	0.277	0.459	0.495	0.55	0.469	0.543	0.704	0.585	0.564	0.484	0.604		0.478	0.575	0.604	0.412	0.63	0.451	0.613	0.671	0.769	0.47	0.532	0.29	0.742	0.831	0.577	0.598	0.587
	K167R	0.22	0.267	0.255	0	0.181	0.337	0.018	0.008	0.398	0.443	0.278	0.219	0.17	0.289	0.212																	0	0	0.186	0.136	0.196	0.217	0.213	0.007	0	0.001	0.0223	0.004	0.524	0.355	0.418	0.004	0.001
SUNE1-sgUSP5-2	STAT2-WT	0.265	0.673	0.336	0.221	0.148	0.029	0.02	0.913	0.3	0.49	0.74	0.8	0.564	0.739	0.516	0.392	0.644	0.827	0.667	0.673	0.738	0.772	0.476	0.54	0.535	0.542	0.391					0.666	0.623	0.501	0.683	0.547	0.725	0.63	0.264	0.728	0.255	0.332	0.719	0.533	0.376	0.243	0.604	0.265
	K167R	0.248	0	0	0.001	0	0.357	0.102	0.003	0.007	0.005	0.015	0.015	0.036	0.09																		0	0.039	0.21	0.001	0.06	0.231	0.322	0.001	0.002	0.179	0.016	0.017	0.046	0.006	0.232	0.033	0.002
Figure 6L
relatvie CXCL9 expression	sgNC				sgUSP-1				sgUSP5-2
Control	1.00696	1.06437	0.933033		7.02907	7.37853	7.74537		4.12197	4.3873	4.06522
sgSTAT2	0.764895	0.935191	1.15135		0.591862	1.16743	1.217		0.903335	0.515246	0.948246
sgSTAT2+STAT2-WT	0.937354	0.963707	0.97041		5.36409	4.3269	3.66378		3.64689	3.8282	2.30804
sgSTAT2+STAT2-K167R	0.728668	1.41749	0.647671		0.983957	0.777366	0.862542		1.05458	0.97716	0.672062
relatvie SPP1 expression	sgNC				sgUSP-1				sgUSP5-2
Control	0.97942	0.965936	1.05702		0.328356	0.354371	0.213652		0.289841	0.279968	0.306367
sgSTAT2	0.647671	0.679871	0.698985		1.06683	0.656712	0.903335		0.802923	0.703847	0.679871
sgSTAT2+STAT2-WT	0.905425	0.899171	1.33484		0.216634	0.321599	0.212176		0.385998	0.23272	0.336031
sgSTAT2+STAT2-K167R	1.40769	1.31343	1.41749		0.943874	0.97041	0.943874		1.25411	1.2283	1.23685
Figure 6M
CD86 MFI(*10^3)	sgNC				sgUSP-1				sgUSP5-2
Control	2.336	2.474	2.415		3.706	5.007	5.045		4.372	5.666	5.019
sgSTAT2	2.016	2.219	2.193		2.232	2.736	2.718		2.473	2.56	2.348
sgSTAT2+STAT2-WT	2.521	2.113	2.738		5.359	5.085	5.169		4.954	5.098	5.427
sgSTAT2+STAT2-K167R	2.112	2.019	2.016		2.327	2.342	2.158		2.274	2.322	2.263
[truncated: 43 more columns]

## Sheet: Figure 7
Figure 7C
Mander's coenfficients
SUNE1	DMSO+IFNβ	0.082	0.082	0.099	0.171	0.176	0.161	0.088	0.144	0.037	0.016	0.077	0.008																									0.146	0.005	0.003	0.004	0.124	0.144	0.042	0.065	0.247	0.012	0.05	0.017
	USP5-IN-1+IFNβ	0.585	0.498	0.368	0.638	0.699	0.623	0.553	0.816	0.737	0.746	0.784	0.382	0.343	0.356	0.52	0.386	0.355	0.493	0.426	0.458	0.476	0.423	0.306	0.273	0.353	0.383	0.584										0.261	0.302	0.265	0.308	0.389	0.249	0.329	0.696	0.457	0.514	0.453	0.526
HK1	DMSO+IFNβ	0.033	0.019	0.019	0.006	0.035	0.155	0.27	0.06	0.03	0.03	0.05	0.106	0.224	0.088	0.066	0.01	0.107	0.033	0.157	0.014	0.255	0.326	0.085	0.039	0.261	0.254	0.161	0.262	0.028	0.267	0.268	0.019	0.377	0.174	0.105		0.229	0.316	0.266	0.421	0.072	0.416	0.193	0.29	0.035	0.064	0.28	0.132
	USP5-IN-1+IFNβ	0.468	0.6	0.704	0.439	0.525	0.438	0.491	0.383	0.166	0.342	0.729	0.596	0.623	0.625	0.567	0.483	0.616	0.543	0.521	0.403	0.514	0.665	0.582	0.706	0.745	0.613	0.461	0.5	0.475								0.782	0.508	0.661	0.521	0.398	0.384	0.606	0.534	0.599	0.544	0.571	0.54
Figure 7E
relative mRNA in THP1-M coculture with SUNE1 (log2)
	sgNC+IFNβ-1	sgNC+IFNβ-1	sgNC+IFNβ-1	sgNC-u5in1-10-+IFNβ-1	sgNC-u5in1-10-+IFNβ-2	sgNC-u5in1-10-+IFNβ-3	sgNC-u5in1-20-+IFNβ-1	sgNC-u5in1-20-+IFNβ-2	sgNC-u5in1-20-+IFNβ-3	sgUSP5-1+IFNβ-1	sgUSP5-1+IFNβ-2	sgUSP5-1+IFNβ-3
ISG15	0.1	0	-0.1	0.42	0.41	0.38	0.873333	0.953333	1.03333	1.31	1.21	0.72
IFI44	-0.06	-0.03	0.09	0.72	0.65	0.69	1.10333	1.90333	1.11333	0.89	0.91	0.79
CXCL9	0.19	-0.06	-0.13	0.72	1.07	0.76	1.84333	1.61333	1.75333	2.7	2.68	2.52
CXCL10	-0.03	0	0.03	0.65	0.67	0.53	0.863333	0.883333	0.793333	0.92	0.89	0.91
SPP1	-0.11	0.09	0.02	-0.95	-0.93	-1.19	-1.00667	-0.876667	-0.896667	-1.64	-1.06	-1.7
Figure 7F
MFI in THP1-M coculture with SUNE1
	sgNC+IFNβ			sgNC-u5in1-10-+IFNβ			sgNC-u5in1-20-+IFNβ			sgUSP5-1+IFNβ
CD86 (*10^3)	1.906	1.8	1.74	3.961	3.363	2.992	5.818	5.326	6.812	5.313	5.604	6.006
HLA-DR (*10^3)	1.563	1.481	1.616	2.004	2.021	2.109	8.021	5.392	6.152	7.702	8.69	8.545
[truncated: 60 more columns]

## Sheet: Figure 8
Figure 8A
CD11b+F4/80+ in CD45+ cells (%)	DMSO							USP5-IN-1
Control	3.3	4.83	3.35	4.66	3.63	6.17		5.1	3.61	4.84	3.68	4.66	3.55
IR	6.09	6.17	8.38	6.38	6.43	5.24		8.83	12.3	12.2	7.83	7.11	10.8
iNOS+ IN CD11b+F4/80+ (%)	DMSO							USP5-IN-1
Control	7.09	9.23	5.84	8.86	6.43	7.85		8.51	6.53	8.94	7.05	8.86	5.75
IR	11.7	16.8	8.71	19.3	13.5	13.9		29.9	32.7	28.1	26.7	30.1	24.2
Figure 8B
CXCL9+ CD11b+ cells (%)	DMSO							USP5-IN-1
Control	1.83246	1.3017	1.21973	0.322945	0.412017	0		1.79681	1.51052	0.451249	0.259307	0.88308	3.32945
IR	1.39836	1.63718	3.60974	2.40041	1.46178	2.03026		10.58	12.7189	9.62833	7.50405	3.6607	17.2959
Figure 8C
CD3+CD8+ IN CD45+ (%)	DMSO							USP5-IN-1
Control	6.09	5.37	6.97	4.31	5.58	4.11		6.22	6.34	8.01	7.24	6.76	5.78
IR	3.56	14.2	5.09	14.8	8.23	7.31		10.1	18.8	10.1	15.6	14.4	14
GZMB+ IN CD3+CD8+ (%)
Control	6.18	6.98	5.17	7.06	6.18	8.17		6.33	7.85	6	6.13	6.8	5.99
IR	14.1	10.7	12.4	8.71	17	17.1		24.2	33.5	27.9	24.1	22.9	30.4
TNFα+ IN CD3+CD8+ (%)
Control	2.8	6.45	2.22	6.38	3.11	6.36		4.93	3.12	5.05	2.77	5.48	2.9
IR	12.4	6.22	7.77	7.34	8.35	10.1		24.1	22.3	31.1	14.8	22.1	18.3
Figure 8D
CT26 tumors (mm^3)	DMSO									USP5-IN-1									DMSO+IR									USP5-IN-1+IR
day 10	168.511	333.213	296.22	268.24	162.156	115.392	264.876	212		203.207	195.072	161.495	219.253	252.749	170.444	433.039	183.966		102.632	187.345	190.278	115.757	351.824	409.907	165.484	142.326		194.965	155.412	265.944	116.88	139.542	141.243	262.634	329.968
day 13	347.979	698.413	445.585	403.034	290.102	177.966	412.433	409.513		274.127	319.373	151.371	247.726	444.173	192.244	712.32	217.752		170.102	277.794	297.089	285.115	447.188	719.751	238.187	261.533		181.376	194.157	276.81	137.692	155.034	199.555	180.394	194.974
day 16	521.801	1057.55	732.243	663.061	667.673	278.933	829.145	799.547		555.295	552.765	324.968	430.944	684.874	328.027	1186.36	414.776		154.888	321.231	405.055	238.526	490.67	963.142	160.408	278.118		172.531	242.808	352.788	142.622	100.467	217.047	200.246	276.555
day 19	837.392	1591.59	952.567	1090.68	1383.71	314.795	1241.78	1322.89		1002.7	838.254	400.774	608.884	1075.81	479.228	1682.24	625.289		230.469	587.342	634.043	381.397	725.322	1254.89	383.411	490.269		154.01	439.81	597.101	150.956	114.713	204.789	152.78	538.789
day 22	1219.2		1679.58	1255.8		772.982	2034.28			1155.69	1155.12	678.152	827.544	1283.19	728.003		1480.94		603.774	610.363	876.693	1020.51	814.326		474.134	577.154		229.171	465.861	764.71	170.569	102.307	172.38	146.152	591.826
day 25	1638.06			1702.13		997.851						915.747	1497.96	1951.93	1069.66					938.827		1110.02	939.783		370.222	825.188		213.055	576.385	1078.14	245.576	84.1938	269.187	221.886	517.405
Figure 8E
	DMSO								USP5-IN-1								DMSO+IR								USP5-IN-1+IR
Survival time	19	19	19	22	22	25	25	27	19	22	22	22	25	25	28	31	19	22	22	25	28	28	29	31	28	31	31	36	40	40	40	40
Death	1	1	1	1	1	1	1	1	1	1	1	1	1	1	1	1	1	1	1	1	1	1	1	1	1	1	1	1	0	0	0	0
Figure 8F
B16 tumors (mm^3)	DMSO									USP5-IN-1									DMSO+IR									USP5-IN-1+IR
day 10	206.014	172.794	222.601	354.018	233.45	193.042	155.345	315.975		238.945	179.335	288.316	219.685	267.894	194.965	173.298	119.131		113.275	326.724	229.736	205.253	210.959	182.253	241.924	219.773		228.993	213.93	173.259	238.219	193.426	171.094	237.13	117.446
day 12	310.881	338.375	373.604	520.576	352.283	320.223	225.73	505.688		327.841	244.94	410.43	336.387	392.999	298.343	294.69	149.175		106.556	495.686	274.404	285.324	302.541	244.558	331.789	307.525		319.594	264.634	223.707	341.209	232.329	237.583	305.315	147.141
day 14	482.726	546.996	599.841	894.645	570.664	522.642	334.313	796.042		577.449	418.889	616.923	546.799	653.849	510.777	464.486	222.2		151.058	615.678	412.647	400.228	516.397	337.209	485.043	461.218		433.515	354.073	266.201	371.355	260.836	258.343	515.431	140.237
day 16	794.446	878.355	846.668	1271.58	1005.49	851.805	557.743	1335.26		851.621	676.077	892.391	832.052	891.869	671.786	842.966	307.584		252.935	1003.03	678.818	619.489	817.39	534.957	819.087	726.208		528.822	525.976	343.952	545.244	315.308	304.133	748.68	188.944
day 18	1197.03	1419.9	1299.48		1485.15	1540.05	903.445			1391.88	994.6		1232.35	1214.08	1116.5		401.798		323.005	1532.88	989.801	886.515	1180.92	826.63		1257.52		747.386	741.472	472.898	658.56	374.129	358.959	1119.35	224.83
Figure 8G
days after inoculation	16	16	18	18	18	18	19	19	16	16	18	18	18	19	19	23	16	18	18	18	19	19	20	23	18	20	22	23	24	25	27	30
DMSO	1	1	1	1	1	1	1	1
USP5-IN-1									1	1	1	1	1	1	1	1
DMSO+ir																	1	1	1	1	1	1	1	1
USP5-IN-1+IR																									1	1	1	1	1	1	1	1

## Sheet: Figure S1
Supplemental Figure 1A
IRS	3419.61	3563.77	3731.41	3786.2	3945.67	3949.18	4005.53	4060.32	4116.28	4118.67	4150.36	4152.54	4188.91	4220.42	4235.78	4307.48	4316.82	4317.23	4332.83	4361.74	4375.15	4385.6	4389.1	4394.09	4395.2	4404.06	4406.25	4412.46	4420.7	4446.38	4446.57	4474.25	4481.94	4495.13	4495.77	4499.5	4513.24	4518.03	4527.17	4547.72	4551.99	4554.79	4602.45	4605.89	4607.61	4613.94	4625.6	4655.97	4707.27
IRS low or high	low	low	low	low	low	low	low	low	low	low	low	low	low	low	low	low	low	low	low	low	low	low	low	low	low	low	low	low	low	low	low	low	low	low	high	high	high	high	high	high	high	high	high	high	high	high	high	high	high
EVENT	0	0	1	1	1	0	0	1	1	0	0	0	0	0	0	1	0	0	0	0	1	0	0	0	0	0	0	1	0	0	0	1	0	1	0	0	0	0	0	0	0	1	0	0	0	0	0	0	0
PFS	5	12.9	14.29	7.49	15.34	12.8667	35.6667	13.83	11.3	25.0667	29.0667	17.2333	20.1333	51.3333	20.7333	21.39	17.5667	36.6	12.4333	29.4333	3.19	39.5	19.6333	16.7667	30.9667	12.1	42.4	14.23	16	37.1333	30.9667	32.46	32.8333	8.51	29.7667	36.9	36	40.0667	37.7333	23.0667	26.7667	6.34	28.7667	26.0667	22.1333	26.6	13.9333	34.5	27.2667
Supplemental Figure 1B
IRS	-1436.14	-1325.53	-1136.48	-1118.61	-1045.32	-891.713	-886.334	-867.168	-805.187	-793.133	-756.994	-752.976	-699.843	-688.63	-687.418	-679.028	-652.941	-618.027	-617.456	-592.921	-569.822	-565.63	-525.636	-498.414	-488.867	-468.205	-461.927	-454.952	-425.976	-424.776	-391.272	-382.432	-371.305	-351.538	-346.168	-344.159	-339.816	-335	-330.44	-323.944	-321.806	-309.227	-303.647	-303.192	-285.327	-279.892	-268.884	-258.105	-250.87
IRS-low or high	low	low	low	low	low	low	low	low	low	low	low	low	low	low	low	low	low	low	low	low	low	low	low	low	low	low	low	low	low	low	low	low	low	low	low	low	low	low	low	low	high	high	high	high	high	high	high	high	high
DFS	0	1	0	1	1	0	0	0	0	0	1	1	0	1	1	0	1	0	0	1	0	0	0	0	1	0	0	1	0	0	0	0	0	0	0	1	1	0	0	1	0	0	0	0	0	0	0	0	0
DFS time	67.1667	3.36667	38.4	8.86667	15.7667	69.0333	54.3333	26.8667	62.8667	64.5667	10.7667	8	84.3	7.8	64.9	27.2667	74.6	73.2667	70.4	5.66667	68.2333	76.3333	46.6	47.3333	7.93333	60.4667	61.8	40.3	66.5	83.4333	79.8	64.6667	50.8333	79.7333	78.6667	41.3	6.53333	41.9667	77.4333	22.2	60.0667	61.2333	57.6667	45	47.7333	27.8	9.83333	94.5	65.5
Supplemental Figure 1C
Study_name	HR	LowerCI	UpperCI	Pvalue	log2HR	log2LowerCI	log2UpperCI
TCGA-BLCA	0.496671	0.282126	0.874369	0.0152977	-1.00964	-1.82559	-0.193686
TCGA-BRCA	0.755147	0.542407	1.05133	0.0962085	-0.405171	-0.882553	0.0722115
TCGA-CESC	0.275891	0.0867348	0.87757	0.0291679	-1.85783	-3.52725	-0.188414
TCGA-COAD	0.616398	0.407735	0.931846	0.0217462	-0.698067	-1.2943	-0.101837
TCGA-ESCA	1.42116	0.797703	2.53188	0.232912	0.507066	-0.326077	1.34021
TCGA-HNSC	0.769834	0.499204	1.18718	0.236562	-0.377381	-1.0023	0.247536
TCGA-LIHC	1.39224	0.869879	2.22827	0.167878	0.477404	-0.201113	1.15592
TCGA-LUAD	1.41088	1.0092	1.97242	0.0440526	0.49659	0.0132164	0.979964
TCGA-LUSC	1.45044	1.01507	2.07256	0.0411387	0.536495	0.0215766	1.05141
TCGA-MESO	0.204003	0.0723989	0.574833	0.00263361	-2.29334	-3.78789	-0.798786
TCGA-OV	0.77231	0.588673	1.01323	0.0621688	-0.372747	-0.764463	0.0189682
TCGA-PAAD	3.05891	1.64614	5.68417	0.00040524	1.61302	0.719089	2.50695
TCGA-SARC	0.533231	0.357082	0.796273	0.00211541	-0.907169	-1.48567	-0.328665
TCGA-SKCM	0.466324	0.356077	0.610706	2.96742e-08	-1.10059	-1.48974	-0.71145
TCGA-STAD	0.561016	0.380274	0.827665	0.00357549	-0.833885	-1.39489	-0.272881
TCGA-THCA	0.289454	0.100268	0.835591	0.0219013	-1.7886	-3.31806	-0.259131
Supplemental Figure 1D
NPC cohort A	IRS low																													IRS high
B cells naive	0	0	0	0.043811	0.000646	0.008156	0.121459	0.004822	0	0	0.354636	0	0.049282	0.153479	0.013897	0	0	0.508833	0	0.086758	0	0.170411	0.055585	0	0.023881	0.154013	0	0		0.047765	0	0.133828	0.102678	0.02701	0.075404	0.714237	0.081529	0.164435	0	0.036911	0.005682	0.552571	0	0.008751	0	0.022136	0.404694	0.02609	0.146508
B cells memory	0.021846	0.032403	0	0	0.005965	0.017221	0.063046	0	0	0	0.490252	0.019749	0	0	0.018779	0	0.037803	0.441664	0.17249	0.072233	0.063236	0.08522	0.182621	0.008369	0.052409	0.224586	0.016176	0.01124		0.168844	0.102434	0.364284	0.017858	0.107946	0	0.375573	0.085359	0.065225	0.052977	0.107011	0	0.258766	0.170329	0	0.285094	0.034594	0.421286	0.011343	0.217735
Plasma cells	0.034716	0.000329	0.00104	0.078157	0.00496	0.007832	0	0.005722	0.00397	0.013366	0.024993	0.023277	0	0	0	0.009545	0.009905	0	0	0	0.009705	0	0.050796	0.004277	0	0	0.039021	0.001484		0	0	0	0	0	0.013816	0	0	0	0.010926	0	0.003363	0	0	0	0.017548	0.003588	0	0	0
T cells CD4 naive	0	0	0	0	0	0	0	0	0	0	0	0	0	0	0	0	0	0	0	0	0	0	0	0	0	0	0	0		0	0	0	0	0	0	0	0	0	0	0	0	0	0	0	0	0	0	0	0
T cells CD4 memory resting	0.027726	0	0.128431	0	0.190544	0.096064	0.094122	0.097415	0.14045	0.214883	0.629592	0.127053	0.075376	0.240401	0.167701	0.049647	0.196597	0.314817	0.113961	0.475072	0.224936	0.161783	0.274929	0.216519	0.276926	0.483537	0.252421	0.119758		0.375255	0	0.473231	0.266099	0.671034	0.093033	0.467772	0.380397	0.679793	0.383598	0.241029	0.157319	0.358293	0.396691	0.187976	0.227807	0.182022	0.48194	0.137631	0.308612
T cells CD4 memory activated	0	0	0.012787	0.034394	0.013854	0.073941	0.162328	0.057493	0.057714	0	0.060169	0	0.021842	0.063272	0.053424	0.024486	0.021418	0.022701	0.032522	0.042367	0.010463	0	0.090308	0	0	0.102344	0	0.067008		0.075913	0.141749	0.023076	0.047507	0.137258	0.173775	0.095877	0.007145	0.002757	0.033921	0.089984	0.003711	0.006495	0.032339	0.007984	0	0	0.100547	0.102494	0.15363
T cells follicular helper	0.024284	0.108431	0.071727	0.159355	0.074702	0.159811	0.120816	0.112369	0.116227	0.131265	0.029679	0.088185	0.099318	0.164941	0.090768	0.116736	0.068632	0.224118	0.171619	0.209085	0.163748	0.117662	0.272152	0.076345	0.11217	0.130634	0.064507	0.116768		0.22176	0.233566	0.225317	0.077049	0.105726	0.188715	0.229383	0.109779	0.18664	0.215949	0.165711	0.057894	0.161331	0.153532	0.081681	0.235126	0.139393	0.365617	0.095316	0.251143
T cells regulatory (Tregs)	0.010867	0.054721	0.005092	0.093472	0.023683	0.172011	0.024969	0.095484	0.137227	0.047313	0.016116	0.045442	0.019587	0.080682	0.050852	0.042346	0.080034	0.115114	0.109431	0.122029	0.089895	0.130826	0.07502	0.042081	0.117418	0.198842	0.03438	0.031947		0.148942	0.20233	0.190891	0.102298	0.206967	0.088659	0.136633	0.038718	0.216146	0.047799	0.161567	0	0.287444	0.034065	0.137556	0.187515	0.181945	0.214523	0.121085	0.121798
T cells gamma delta	0	0	0	0	0	0	0	0	0	0	0	0	0	0.046683	0	0	0	0	0	0	0	0	0	0	0	0	0	0		0	0.168042	0	0	0.000137	0.042137	0	0	0	0.012898	0	0	0.028529	0	0	0.037695	0.031281	0	0	0.015009
NK cells resting	0	0	0	0	0.001287	0	0	0	0	0	0.147288	0	0	0	0.025296	0	0	0	0	0	0	0	0.084958	0.041509	0	0	0	0.011555		0	0	0	0.09205	0.019709	0	0.06022	0.041745	0	0	0.076699	0	0	0.029486	0	0	0	0	0	0
NK cells activated	0.020025	0.057913	0.025452	0.127319	0.004822	0.003547	0.152523	0.024086	0	0.045352	0	0.019416	0.057891	0.135735	0	0.041598	0	0	0.127914	0.034684	0.068837	0.049347	0	0	0	0.033775	0.105562	0.016574		0.170657	0	0.061256	0	0.016196	0.073716	0	0	0	0.101833	0	0.03474	0.014135	0.038994	0.035735	0.105074	0.066833	0.004281	0.10856	0.115684
Monocytes	0.005611	0	0	0	0	0	0	0	0	0.006681	0.05686	0.006745	0	0	0.018475	0.007479	0	0.002326	0.011085	0.02112	0	0.007421	0	0.004311	0.002888	0	0.009058	0		0	0	0.017213	0.000388	0	0	0.032805	0	0.018717	0	0.004179	0	0	0	0	0.019354	0	0	0	0.016269
Macrophages M0	0.024117	0.519635	0.07894	0.273788	0.192741	0.090511	0.169308	0.216513	0.125818	0.221759	0.133565	0.171375	0.140967	0.081869	0.058189	0.018683	0.106583	0.235667	0.045732	0.294792	0.343315	0.066016	0.359674	0.106021	0.100877	0.22816	0.127285	0.284123		0.289909	0.0971	0.228321	0.195198	0.377009	0.611241	0.369073	0.360423	0.103748	0.217789	0.02331	0.123252	0.143493	0.610072	0.257574	0.266497	0.332924	0.250492	0.239095	0.022685
Macrophages M2	0.122378	0.112996	0.046324	0.103381	0.002888	0.054437	0.093747	0.220552	0.163016	0.078609	0.285936	0.096945	0.089184	0.126987	0.050346	0.107023	0.142704	0.245812	0.230795	0.126917	0.107118	0.080449	0.275519	0.165092	0.168594	0.230326	0.050159	0.12152		0.151884	0.295673	0.16919	0.232496	0.359925	0.273737	0.222025	0.371023	0.235736	0.152785	0.156712	0.117679	0.052092	0.232001	0.333011	0.172169	0.343952	0.14328	0.07802	0.264852
Dendritic cells resting	0	0	0.019614	0.010761	0.023005	0.054384	0.009863	0.036971	0.103071	0.012776	0	0	0	0.010932	0.045268	0.001308	0.081535	0	0.01208	0.028206	0.006556	0.008289	0.037122	0	0.023529	0.053671	0.001227	0.003028		0.02435	0	0.03743	0	0.031466	0.058145	0	0	0.008256	0.099382	0	0	0	0	0	0	0	0.002079	0.028843	0.036162
Dendritic cells activated	0.00564	0	0	0	0.006068	0.048236	0	0	0	0	0.03014	0.011768	0.014678	0	0.060275	0.00982	0	0	0	0	0	0	0	0	0.003477	0	0	0.008437		0.006873	0.058169	0	0	0.033382	0	0	0	0	0	0.014524	0.02038	0	0.033493	0.049046	0	0	0	0	0
Mast cells resting	0	0.014486	0.044126	0.09542	0.029643	0	0.084085	0.003132	0.000828	0	0	0	0.024159	0.132202	0	0.000122	0.041569	0.074224	0.034559	0.103632	0	0.086126	0	0.012088	0.040403	0.177215	0	0		0.098725	0	0.086332	0.04309	0.218433	0.08735	0.114404	0	0.090316	0	0.006155	0	0	0	0	0.02314	0	0.065217	0.092565	0.131235
Mast cells activated	0.00126	0	0	0	0.050296	0.058464	0	0	0.030131	0.009066	0.061291	0.087283	0	0	0.075872	0.018162	0.008368	0	0	0	0.070334	0	0.054261	0	0	0	0.018253	0.032307		0	0.058933	0	0	0	0	0	0.252703	0	0.084778	0	0.086907	0.024608	0.16019	0.072999	0	0.04338	0	0	0
Eosinophils	0	0	0	0	0	0	0	0	0	0	0	0	0	0	0	0	0	0	0	0	0	0	0	0	0	0	0	0		0	0	0	0	0	0	0	0	0	0	0	0	0	0	0	0	0	0	0	0
Neutrophils	0	0	0	0	0.002737	0.001168	0.004056	0	0	0	0.042184	0	0	0	0	0	0	0	0.009579	0	0	0	0.050643	0.000547	0	0	0	0		0	0.008535	0	0	0	0	0.001851	0.011596	0.030995	0.001941	0.009546	0.094994	0	0.025388	0.022027	0	0	0.007018	0	0.015401
HNSC	IRS low
B cell naive	0.069363	0.137235	0.011804	0	0	0.009051	0.02373	0	0.018649	0	0.021859	0	0	0.006549	0.002925	6.78e-06	0.172371	0.011614	0.001697	0	0.058681	0	0	0	0.000115	0	0	0.003935	0	0	0	0	0	0	0.007465	0.026816	0.015166	0	0.000179	0	0	0	0.036732	0.048281	0	0.010891	0	0.027083	0.03701
B cell memory	0	0	0	0	0.006583	0	0	0	0	0.001801	0	0.006399	0.014337	0	0	0	0	0	0	0.002612	0	0	0	0.032831	0	0	0.0361	0	0	0.01212	0	0	0.020089	0	0.008458	0.020411	0	0.022113	5.59e-05	0.013318	0.002571	0	0	0	0.004853	0	0.042781	0.005965	0
B cell plasma	0.10201	0	0	0.052	0.277114	0.05523	0.114667	0.170712	0.094877	0.048966	0.062606	0.059671	0.241477	0.040285	0.050009	0.075837	0.0681	0.106439	0.046326	0.021913	0.158508	0.039434	0.040476	0.03769	0.025779	0.022081	0.288929	0.091004	0.226787	0.257689	0.097284	0.115556	0.146186	0.005023	0.151391	0.330921	0.026083	0.10732	0.004832	0.023357	0	0.107571	0.072794	0.027772	0.063694	0.011313	0.279789	0.070697	0.147291
T cell CD4+ naive	0	0.018088	0	0	0	0	0.001623	0	0	0	0	0	0.091304	0	0	0	0	0	0	0	0	0	0	0	0	0	0	0	0.02703	0	0	0	0	0	0	0	0	0	0	0	0	0	0	0	0	0	0	0	0
T cell CD4+ memory resting	0	0	0.026751	0.166063	0.109808	0.104466	0	0	0.079376	0.100564	0.071689	0.018576	0	0.12009	0.067832	0.105815	0	0.190007	0.103212	0.048552	0.033101	0.050249	0.125074	0.078587	0.070424	0.149583	0.089467	0.196611	0.085591	0.129919	0.185695	0.169329	0.058405	0.098622	0.209612	0.023559	0.228422	0.016074	0.038738	0.058274	0.062544	0	0.090049	0.126939	0.054261	0	0.055922	0.230763	0.10643
T cell CD4+ memory activated	0	0	0.043893	0	0	0	0	0	0	0	0	0	0	0	0	0	0	0	0.007833	0	0.055582	0	0	0	0	0	0	0	0	0	0	0	0	0	0	0	0.015481	0	0	0	0	0.001363	0.010736	0.063405	0.013853	0	0	0	0
T cell follicular helper	0.200164	0.185841	0.03121	0	0.071456	0.036907	0.024793	0.113028	0.033791	0.114148	0.096004	0.098723	0	0.117618	0.034135	0.021506	0.08897	0	0.058295	0.120214	0.062212	0.032356	0.035161	0.030496	0.066379	0.064561	0.096356	0.02261	0	0.032342	0.050775	0.016582	0.121407	0.036336	0.074604	0.134835	0.070321	0.076494	0.027175	0.027136	0.015582	0.110225	0.106803	0.082148	0.058916	0.095469	0.027752	0.048429	0.058068
T cell regulatory (Tregs)	0.009451	0.005918	0	0	0.026533	0.072003	0.033653	0	0.075048	0.041613	0.027305	0.00437	0.035246	0.025038	0.048237	0.018427	0.001809	0	0.003583	0.026133	0	0.031414	0	0.022428	0.013862	0	0.052717	0.02401	0	0.02542	0.005495	0.013695	0.020222	0.063545	0	0.017099	0.010223	0.017289	0.010859	0.04521	0.061602	0.065825	0	0.041252	0.005408	0.026632	0.013967	0.056541	0.006993
T cell gamma delta	0	0	0.01646	0	0	0	0	0.013097	0	0	0	0	0	0	0	0	0	0	0	0.012148	0	0	0	0	0	0	0	0.01869	0	0	0	0	0.001913	0	0	0	0	0.006886	0	0	0	0.007066	0	0	0	0.000362	0	0.009562	0
NK cell resting	0.019848	0.054222	0	0.008148	0.031108	0	0.069193	0	0	0	0.034023	0.040643	0.028382	0	0.003619	0.023282	0.015672	0.020147	0.023957	0	0.024711	0.003733	0.042106	0	0	0.031183	0	0	0.049293	0	0	0.017996	0	0.02475	0.005499	0	0.022423	0	0	0.00467	0	0	0	0.03096	0	0.011053	0	0	0.021513
NK cell activated	0	0	0.129306	0.016618	0	0.023948	0	0.059888	0.043246	0.018994	0.020802	0	0.0026	0.058593	0.012	0	0	0	0	0.017812	0	0.033374	0	0.027447	0	0.006697	0.008056	0.075872	0	0	0.049731	0	0.028651	0.035403	0.02025	0.046208	0	0.001777	0.029648	0	0.013355	0.03659	0.034643	0.011059	0.040146	0	0.01488	0.047151	0.017729
Monocyte	0	0.028929	0	0	0.042419	0.009337	0	0.021674	0	0.013842	0	0.026051	0	0.026195	0.011082	0	0	0.01057	0	0.258129	0.023054	0	0	0	0	0.01306	0.028115	0	0	0.047313	0	0.014219	0	0	0.017179	0.011832	0.038637	0	0	0.002748	0.000964	0	0.008842	0.018987	0.005891	0	0	0	0
Macrophage M0	0.302575	0.127935	0.274553	0.331564	0.048384	0.234872	0.401619	0.010146	0.291528	0.126554	0.285561	0.331986	0.300273	0.164592	0.445434	0.283253	0.386492	0.27442	0.220259	0.233529	0.055204	0.473177	0.397211	0.249307	0.346182	0.174763	0.015058	0.118768	0.449052	0.007393	0.268866	0.204042	0.264428	0.337125	0.0139	0.006695	0	0.262393	0.495674	0.355983	0.451958	0.140367	0.067358	0.042211	0.065756	0.252214	0.317882	0	0.266163
Macrophage M2	0.151778	0.191846	0.197548	0.339838	0.071248	0.314157	0.160724	0.373943	0.232079	0.247183	0.279567	0.186003	0.193046	0.068815	0.111828	0.208884	0.104518	0.071567	0.210223	0.148617	0.186195	0.259768	0.126251	0.307784	0.32658	0.148057	0.178173	0.185341	0.078324	0.18561	0.221151	0.325593	0.199397	0.303905	0.187746	0.115955	0.296795	0.380045	0.292326	0.235873	0.308917	0.24086	0.231251	0.094973	0.465212	0.133388	0.111787	0.123333	0.221218
Myeloid dendritic cell resting	0	0	0.037292	0.01628	0.05028	0	0	0	0.033703	0.097033	0	0.003741	0.017096	0.057734	0.038958	0	0	0	0.004245	0	0.045212	0	0	0.065723	0.009984	0.039027	0.013722	0.002012	0.003397	0.021309	0.03588	0.012665	0	0.024861	0.007706	0.019282	0.106406	0.013067	0	0.078108	0.024175	0	0.000509	0.02637	0	0.291074	0	0.001637	0
Myeloid dendritic cell activated	0	0.125604	0	0.013342	0.049422	0.02409	0	0	0.010562	0	0.036929	0.016639	0.02569	0	0	0.009402	0	0.014168	0.026125	0.031314	0.01445	0	0.04258	0	0	0.038804	0.051144	0	0.011589	0.052148	0	0.024256	0.015553	0.037949	0.018789	0.039028	0.002798	0.001039	0	0	0	0.027611	0.061567	0	0.015808	0	0.012268	0.015954	0.009234
Mast cell activated	0.028792	0	0	0.03087	0	0.031198	0	0.001912	0.050027	0.040632	0	0	0	0	0	0	0	0	0	0	0	0	0	0	0	0	0	0.059285	0	0	0.011082	0.007973	0	0.004165	0.078629	0.070626	0.037086	0	0.009229	0.077658	0.007872	0	0.007012	0.00366	0.044136	0.043965	0.027896	0.069969	0.027434
Mast cell resting	0	0.102305	0.016315	0	0.161089	0	0.143325	0	0.004926	0	0.040602	0.191562	0.018567	0.054405	0.111716	0.20921	0.091441	0.197955	0.085544	0.05802	0.127099	0.015778	0.151359	0.090284	0.040396	0.132729	0.016698	0	0.061611	0.000593	0.018591	0.017609	0.044078	0.001914	0	0	0.028547	0.036038	0	0.028854	0.002179	0.150823	0.001847	0.002048	0	0	0	0	0
Eosinophil	0	0	0	0	0	0	0	0	0	0	0	0	0	0	0	0	0	0	0	0	0	0	0	0	0.030398	0	0.001597	0	0	0	0	0	0	0	0	0	0	0	0	0	0	0	0	0	0	0	0	0	0
Neutrophil	0	0	0	0	0	0	0	0	0	0.00546	0	0	0.002383	0	0	0	0	0.101749	0.026887	0	0.000412	0.004081	0.00297	0	0	0.008415	0	0.000218	0	0.082997	0	0.019225	0.001096	0	0	0.000618	0	0	7.13e-06	0.003678	0	0	0.004818	0	0	0.011366	0.005875	0	0
SKCM	IRS low
B cell naive	0	0.343248	0	0.015401	0	0.005761	0.05384	0.029921	0	0.030793	0	0	0.268042	0	0.010662	0	0.001398	0	0	0	0.087523	0.006167	0	0.005973	0.02119	0.045444	0	0.047092	0	0.011834	0.017507	0	0.121677	0.030676	0	0	0	0.008878	0.016714	0.134904	0.002905	0	0	0	0.033654	0	0	0.004394	0.003709
B cell memory	0.012711	0	0.054271	0	0.036829	0	0	0	0.063195	0	0.002897	0.010978	0	0.021604	0	0	0.003798	0.06023	0.024422	0.030909	0	0	0.017827	0	0	0.091995	0.183689	0.053296	0.018459	0	0.013858	0	0	0	0.00184	0.005384	0.028843	0.006133	0	0.003831	0.007434	0	0	0.006049	0	0.008608	0.020647	0	0.035126
B cell plasma	0.013996	0.039278	0.094756	0.043938	0	0	0.008743	0.015371	0.026514	0.188199	0	0	0.044944	0.00568	0.130508	0.012538	0.025874	0.109123	0.119166	0.014493	0.048875	0.000358	0	0.02192	0.021888	0.053489	0	0.06085	0	0.00201	0	0.003319	0.103028	0.002075	0.02103	0	0.006947	0.003565	0.048984	0.074697	0	0.140693	0.045629	0	0.012062	0.081302	0	0.000805	0.056361
T cell CD4+ naive	0	0	0	0	0	0	0	0	0	0	0	0	0	0	0	0	0	0	0	0	0	0	0	0	0	0	0.012022	0	0	0	0	0	0	0	0	0	0	0	0	0	0	0	0.005038	0	0	0	0	0	0
T cell CD4+ memory resting	0.20692	0.189045	0	0.021562	0.149288	0.120332	0	0.06947	0.112481	0.060179	0.043367	0.063993	0.02066	0.210321	0	0	0.161129	0	0.115991	0.002742	0.081239	0.116563	0.185167	0.054754	0.111373	0.002782	0	0.176155	0.165166	0.083134	0.007397	0.054219	0	0	0.502744	0.188785	0.045459	0	0	0.103999	0.209044	0	0	0.100075	0	0.117651	0	0.151639	0.02275
T cell CD4+ memory activated	0	0	0	0	0	0	0	0	0.000952	0	0	0	0	0.005499	0	0.064657	0	0.003417	0	0.001904	0	0	0	0	0	0	0.000806	0	0	0	0.000996	0	0	0	0	0	0	0	0	0	0	0	0.03902	0	0	0	0	0	0
T cell follicular helper	0.030941	0.069226	0.042329	0.098239	0.083441	0.04498	0.162307	0.005406	0.001755	0.108293	0.023429	0.049162	0.050802	0.054135	0.089745	0.109109	0.007468	0.040283	0.025133	0.086025	0.096884	0.136245	0.124108	0	0.048618	0.098327	0.018817	0.057471	0.022991	0.086067	0.09423	0.17149	0.107508	0.114356	0.174906	0.007087	0.017006	0.067099	0.124843	0.166522	0.005693	0.202306	0.045573	0.013534	0.232255	0.130346	0.067408	0.013193	0.043642
T cell regulatory (Tregs)	0.054998	0.077008	0.029579	0	0.10083	0.005195	0	0.01787	0.018647	0	0	0.008297	0	0.065209	0.013885	0.02653	0.016086	0.051084	0.004074	0.053568	0	0.017545	0.096796	0.011588	0.026397	0.047003	0.001069	0.064077	0.028001	0.033842	0.004978	0.019451	0	0	0.064798	0.027412	0.006497	0.036243	0.019665	0.042414	0.064999	0	0.002177	0.018367	0	0	0.03003	0	0.042048
T cell gamma delta	0.007048	0	0	0	0	0	0.020969	0	0	0	0	0	0.008313	0	0.031609	0	0	0	0	0	0	0	0	0	0	0	0.032343	0	0	0	0	0	0	0	0	0	0.022818	0	0.009869	0	0	0	0.030045	0	0	0	0.035552	0	0
NK cell resting	0.0039	0.00899	0.119602	0.014368	0.027661	0.064888	0	0	0.045718	0	0	0.017849	0	0.091078	0	0	0.001836	0	0	0	0.022348	0	0.138873	0.033499	0	0	0.010697	0	0	0	0.037753	0.069534	0.00128	0	0.040617	0	0.031272	0	0	0	0.031718	0	0	0.078539	0	0	0	0.028981	0.012868
NK cell activated	0.023381	0.014455	0	0.018493	0	0	0.154012	0.037126	0	0.025269	0.013482	0.021803	0.067707	0	0.041922	0.038137	0.043681	0.008255	0.01938	0.041513	0.001212	0.078821	0	0	0.016844	0.037409	0	0.045676	0	0.050011	0.012565	0	0.019884	0.072427	0.067331	0.096427	0	0.002278	0.054542	0.076847	0	0.057927	0	0	0.077237	0.014239	0	0.124466	0
Monocyte	0	0	0.037338	0.036616	0	0.027436	0.036354	0.032574	0	0	0.072266	0.273741	0	0	0	0.029961	0.04792	0.042825	0.017847	0.031519	0.003183	0.103454	0.000848	0	0.032072	0	0.032816	0.073035	0.021689	0.084431	0.045477	0.142005	0.012313	0.02144	0.059784	0	0	0.076254	0.004569	0.012037	0	0	0	0	8.78e-05	0.024525	0	0	0.005762
Macrophage M0	0.400921	0.110096	0.365864	0.240832	0.07635	0.204183	0	0	0.646583	0.187561	0	0	0.06299	0.479672	0	0.189634	0	0.093629	0.259744	0	0.055431	0.090143	0.14359	0.668207	0.178601	0.343134	0.132607	0.03891	0.141129	0.027822	0.088818	0.031491	0.030829	0	0.015229	0.282963	0.630881	0.021199	0.276869	0.153498	0.13278	0.114401	0.548613	0.387143	0.060004	0.072248	0.416642	0.272511	0.297656
Macrophage M2	0.048216	0.11007	0.171726	0.391601	0.217995	0.464501	0.156705	0.582463	0.056603	0.298366	0.602087	0.40075	0.421531	0	0.369669	0.240013	0.503835	0.214792	0.256703	0.381746	0.465007	0.350433	0.171234	0.068674	0.367137	0.139833	0.322193	0.262213	0.396741	0.32815	0.29852	0.37854	0.40699	0.404414	0.028279	0.105314	0.174193	0.414229	0.273018	0.117762	0.423103	0.191999	0.251473	0.267893	0.281088	0.300598	0.212658	0.291138	0.326992
Myeloid dendritic cell resting	0	0	0.01824	0	0.008207	0.000587	0.000862	0	0	0	0.036594	0.006715	0	0.002086	0	0	0.002632	0.004607	0	0	0	0	0	0	0	0	0.038692	0	0	0.003811	0.019172	0	0	0	0	0.031198	0	0.002274	0	0	0.006479	0.037565	0	0	0	0	0	0.002461	0
Myeloid dendritic cell activated	0	0	0	0	0	0.011218	0	0	0	0	0.006589	0.00024	0	0	0	0	0.004657	0	0	0	0	0	0	0	0	0	0	0	0	0	0	0	0	0	0	0	0	0	0	0	0	0	0	0	0	0	0	0	0
Mast cell activated	0.104414	0	0.030216	0	0.142479	0	0	0.076067	0.016418	0	0.159058	0.113092	0	0.062532	0	0	0.179687	0.125836	0	0.006021	0.009596	0.003192	0.109681	0	0.011896	0	0.093473	0.020157	0.102573	0.043707	0.031155	0	0.022262	0	0.009555	0.188053	0.007203	0.115949	0.011151	0	0.060316	0	0.001983	0	0	0.021025	0.058943	0.043001	0.061265
Mast cell resting	0	0.030007	0	0.060576	0	0.026003	0.010645	0	0	0	0	0	0.022643	0	0.007473	0.013192	0	0	0.001267	0	0	0	0	0.055863	0	0	0	0	0	0	0	0.073321	0	0.02534	0	0	0	0	0	0.008846	0	0.031572	0.003525	0.1284	0.077498	0.032908	0	0	0
Eosinophil	0	0	0	0	0	0	0	0	0	0	0	0	0	0	0	0	0	0.001953	0	0	0	0	0.011877	0	0	0	0	0	5.77e-05	0	0	0	0	0	0	0	0	0.011712	0	0	0	0	0	0	0	0	0.01187	0	0
Neutrophil	0.002002	0	0	0.027941	0	0	0	0	0	0	0.000252	0	0	0	0	0	0	0	0	0	0	0	0	0	0	0	0	0	0	0	0	0	0	0.022395	0.005753	0	0	0	0	0	0	0	0	0	0	0	0	0	0
COAD	IRS low
B cell naive	0.100262	0.022245	0	0.060946	0.087104	0.200096	0.24613	0.000265	0.038488	0.020458	0.017234	0.005222	0.039643	0.04904	0.021083	0.059613	0.059045	0.022376	0	0.036269	0.057076	0.011031	0.001363	0.03998	0.01627	0	0.00128	0.016341	0.182674	0.004059	0.013734	0.003792	0	0.045887	0.058916	0.062367	0.015828	0.037577	0.00945	0.003504	0.000281	0.002543	0.019986	0.046664	0.015586	0.00239	0	0.122126	0.050295
B cell memory	0	0	0	0	0	0	0	0.003975	0	0	0.010786	0.003976	0	0	0	0	0.013514	0	0.005181	0	0	0	0.006708	0.089127	0	0.008563	0	0	0	0.009451	0.00946	0.00015	0.011122	0	0	0	0	0	0	0.03261	0.00672	0	0	0	0	0	0.011574	0	0
B cell plasma	0.196523	0.114931	0.121311	0.022894	0.110565	0.054932	0.026449	0.022963	0.006423	0.075399	0.000335	0.028414	0.130152	0	0.073311	0.186347	0.050567	0.116538	0.006342	0.055637	0.07755	0.016967	0	0.053499	0.226172	0.292499	0	0.076066	0	0	0.006246	0.020656	0	0.027345	0.129932	0.043693	0.0069	0.036964	0.076205	0.059156	0	0.049844	0.067206	1.29e-05	0.043469	0	0.015286	0.06276	0.071991
T cell CD4+ naive	0	0	0	0	0	0	0	0	0	0	0	0	0	0	0	0	0	0	0	0	0	0	0	0	0	0	0	0	0	0	0	0	0	0	0	0	0	0	0	0	0	0	0	0	0	0	0	0	0
T cell CD4+ memory resting	0.065866	0.346226	0.319312	0.155849	0.050885	0.263923	0.129941	0.11947	0.185076	0.234167	0	0.169209	0.298507	0.07536	0.129341	0.266653	0.169352	0.12942	0.116741	0.192867	0.045125	0.135577	0.143786	0.096245	0.235804	0.09246	0.115913	0.169638	0.254691	0.178963	0.131942	0.052902	0.095281	0.143684	0.088931	0.193585	0.057426	0.069115	0.063042	0.131273	0.110852	0.200347	0.143702	0.085618	0.102328	0.092831	0.080112	0.218905	0.13338
T cell CD4+ memory activated	0	0.011275	0	0	0	0	0	0	0.000811	0.028158	0.092379	0	0.00773	0.024677	0	0	0	0	0	0	0	0	0.01763	0	0	0	0.005181	0	0	0.062914	0	0.047073	0	0.01117	0.005599	0	0	0	0	0	0.026497	0.060664	0.04883	0	0	0.054069	0	0	0
T cell follicular helper	0.059505	0.019861	0.024639	0.028059	0.055437	0.118066	0.089978	0.015524	0.027856	0.125869	0.088799	0.034939	0.035151	0.071642	0.069088	0.070168	0.048497	0.073567	0.03395	0.036178	0.053221	0.012493	0	0.097896	0.025902	0.013661	0.021759	0.087768	0.087992	0.012785	0.049433	0	0.018494	0.054943	0.005347	0.062867	0.008603	0.037649	0.139344	0.007184	0.064249	0.039797	0.000723	0.07429	0.064688	0.195164	0.10562	0.122133	0.030738
T cell regulatory (Tregs)	0.012251	0	0.033366	0.035439	0	0.05359	0.02075	0.041031	0.032393	0.072578	0.031338	0.012049	0.034579	0.025925	0	0.020925	0.025629	0.002278	0.031804	0.019374	0.048273	0.092555	0.031211	0.058532	0.00513	0.01005	0.027117	0.018006	0.136921	0.013161	0	0.059538	0.079848	0.037375	0.027052	0.014793	0.048135	0.065659	0.01875	0.029563	0.044689	0	0.037363	0.023663	0	0	0.013148	0.05621	0.135726
T cell gamma delta	0	0	0	0	0	0	0	0	0	0	0	0	0	0	0	0	0	0.00801	0	0	0	0	0	0	0	0	0	0	0	0	0	0	0	0	0	0	0	0	0	0	0	0	0	0	0	0	0	0	0
NK cell resting	0	0.020853	0	0.009268	0.09653	0	0.03625	0.053286	0.014772	0.038618	0	0	0.027565	0.019984	0.004341	0.013723	0	0	0.011564	0.001104	0.046629	0.107385	0.074463	0	0	0	0.039916	0	0	0.062369	0	0.109833	0.015181	0.017975	0.022573	0	0.059369	0.020157	0	0	0.038345	0.043728	0.07703	0.040459	0	0	0	0.00144	0.040949
NK cell activated	0.029972	0.017732	0	0.003185	0	0.015847	0.043743	0	0.006859	0	0.051737	0.04153	0	0.029353	0.053055	0.004215	0.031492	0.028109	0.038958	0	0	0	0	0.037509	0.033268	0.013493	0	0.052424	0.047287	0	0	0	0.044621	0	0	0.015719	0	0.014513	0.058005	0.001317	0	0.005214	0	0	0.057265	0.043338	0.039083	0.021664	0
Monocyte	0	0.029167	0	0.015666	0.00772	0.002469	0.041105	0	0	0.018051	0.017172	0.007636	0.013878	0.075807	0.004114	0.014688	0	0.0737	0.062021	0.006041	0	0.00508	0.010551	0.018422	0.006395	0	0	0	0.020473	0	0.080165	0	0	0	0	0	0	0.022305	0.006039	0.014404	0	0.006183	0.029373	0	0.009078	0.007845	0	0.006801	0.036385
Macrophage M0	0.121839	0.015603	0.187679	0.101452	0.127416	0.044658	0.116269	0.453816	0.35632	0.015551	0.130884	0.312465	0.097375	0.000114	0.100568	0.061401	0.047972	0.062572	0.184924	0.172451	0.370373	0.331056	0.310272	0.106799	0.034915	0.262078	0.358078	0.007153	0.039573	0.258336	0.059112	0.35387	0.330117	0.096888	0.24953	0.084487	0.579382	0.135945	0.16256	0.347794	0.302625	0.09268	0.27175	0.29922	0.142368	0	0.1587	0.064412	0.139422
Macrophage M2	0.256064	0.201868	0.134974	0.348512	0.300389	0.091647	0.128824	0.146003	0.193775	0.139639	0.066383	0.22619	0	0.308149	0.300909	0.191009	0.242698	0.194251	0.425571	0.223752	0.098339	0.08299	0.264432	0.194713	0.188455	0.172755	0.176538	0.290835	0.040701	0.151136	0.417369	0.060558	0.219017	0.291507	0.191255	0.208975	0.098244	0.147967	0.1566	0.230299	0.16929	0.269661	0.174478	0.130512	0.283294	0.157386	0.266928	0.146154	0.15065
Myeloid dendritic cell resting	0.01187	0.023701	0	0.011405	7.93e-05	0	0.020689	0.015811	0	0	0.002661	0.00109	0	0	0	0.001596	0.002915	0	0.004219	0	0	0	0.018082	0	0.013297	0	0	0.027899	0	0.014671	0	0.000667	0.016339	0.006928	0	0	0	0	0.004576	0	0	0.038343	0	0	3.62e-05	0.017623	0	0	0.01972
Myeloid dendritic cell activated	0	0	0	0	0	0.00197	0	0	0	0.013068	0.020535	0	0.006317	0	0	0	0	0	0	0.036523	0	0	0	0	0	0	0.007766	0	0	0	0.029226	0	0	0.026663	0	0	0	0.035457	0	0	0.054089	0	0	0	0	0	0	0.018932	0
Mast cell activated	0	0	0	0	0	0	0	0	0	0	0	0	0	0	0	0	0.209146	0	0	0	0	0	0	0	0.020275	0	0	0	0	0	0	0	0	0	0	0	0	0	0	0.049821	0	0	0	0	0	0	0	0	0.044095
Mast cell resting	0.063903	0.072343	0.050905	0.067597	0.097667	0.014364	0.007702	0.098327	0.079411	0.125929	0.279293	0.0437	0.25489	0.177315	0.167406	0.034747	0	0.076335	0.011182	0.139858	0.177002	0.204865	0.109977	0.027795	0.085811	0.024478	0.194673	0.019835	0.035873	0.098932	0.069966	0.237804	0.129872	0.098244	0.128616	0.165833	0.115757	0.281245	0.071237	0	0.131715	0.038829	0.103004	0.193656	0.039097	0.056965	0.09588	0.065995	0.05966
Eosinophil	0	0	0	0	0	0	0	0	0	0	0.008404	0	0	0	0	0	0	0	0	0	0	0	0	0	0	0	0	0	0	0	0	0	0	0	0	0.000477	0	0	0.017144	0	0	0.021354	0	0	0	0	0	0	0
Neutrophil	0	0	0	0	0	0	0	0	0	0	0	0	0	0.009532	0.000716	0	0	0	0	0.008074	0	0	0	0	0	0	0.020801	0	0	0	0	0.031703	0.00851	0.025488	0.038762	0.033949	0	0.038592	0	0	0.02102	0	0	0	0	0	0.00919	0.0032	0
Supplemental Figure 1E
	IRS and CD8+ T cell correlation				IRS and M1 macrophage correlation
	Pearson's R	P-value	adj. P		Pearson's R	P-value	adj. P
TCGA-BLCA	0.265594	5.97745e-08	7.22348		0.453681	6.63337e-22	21.1783
TCGA-BRCA	0.145345	1.42915e-06	5.84492		0.430788	1.60218e-50	49.7953
TCGA-CESC	0.295047	2.69285e-07	6.56979		0.497455	1.00779e-19	18.9966
TCGA-COAD	0.204431	1.26582e-05	4.89763		0.465017	1.80063e-25	24.7446
TCGA-ESCA	0.214686	0.00342801	2.46496		0.381558	9.09142e-08	7.04137
TCGA-HNSC	0.284902	3.46829e-11	10.4599		0.494062	2.04036e-33	32.6903
TCGA-LIHC	0.174563	0.000770527	3.11321		0.219393	2.17408e-05	4.66272
TCGA-LUAD	0.139002	0.00153328	2.81438		0.339628	2.00712e-15	14.6974
TCGA-LUSC	0.207012	3.56844e-06	5.44752		0.362525	9.30009e-17	16.0315
TCGA-MESO	0.292857	0.00652942	2.18513		0.339712	0.00146883	2.83303
TCGA-OV	0.0466636	0.335505	0.474301		0.367139	4.19399e-15	14.3774
TCGA-PAAD	0.0453439	0.547834	0.261351		0.290593	8.32216e-05	4.07976
TCGA-PRAD	0.103963	0.0198143	1.70302		0.403548	4.39279e-21	20.3573
TCGA-SARC	0.384628	1.356e-10	9.86774		0.3897	7.37913e-11	10.132
TCGA-SKCM	0.401806	3.37442e-19	18.4718		0.371326	2.02223e-16	15.6942
TCGA-STAD	0.172614	0.000670219	3.17378		0.370579	5.60661e-14	13.2513
TCGA-THCA	0.0363797	0.411396	0.38574		0.362455	2.43033e-17	16.6143
TCGA-UCEC	0.029404	0.492936	0.307209		0.329676	2.61771e-15	14.5821
Supplemental Figure 1I	CXCL9high-MACRO
SKCM	low	0	0	0	0.019286	0.172563	0.038772	0	0.092463	0	0.090813	0.003171	0.118003	0	0.05394	0.00349	0	0.108559	0.05407	0.043564	0.087535	0	0.022916	0.079546	0.033817	0	0.166535	0	0.024915	0.024447	0	0.076967	0	0.124486	0.230232	0.012961	0.144061	0	0	0.008285	0.072315	0.06751	0	0.188956	0.045108	0	0.026535	0.096525	0.031699
	high	0.243438	0.153708	0.386118	0.070092	0.080699	0.284412	0.086201	0.120848	0.107379	0.09954	0.238538	0.135431	0.251769	0.070525	0.181491	0.19587	0.370009	0.330983	0.241493	0.063439	0.190917	0.307759	0.286344	0.145805	0.31567	0.270055	0.123437	0.261841	0.309758	0.214358	0.208015	0.126726	0.291289	0.239097	0.349086	0.09219	0.293251	0.056013	0.246243	0.336301	0.132401	0.244275	0.117613	0.177761	0.178854	0.202759	0.167828	0.292253
COAD	low	0.021859	0.020835	0.138491	0.216434	0.151053	0.2031	0.139515	0.119033	0.037518	0.121341	0.044224	0.028699	0.082002	0.067117	0.065765	0.066424	0.103242	0.059322	0	0.149559	0.200208	0.035933	0.057549	0.066208	0.045026	0.060443	0.129911	0.067006	0.016885	0.060403	0.119741	0.111621	0.043764	0.177266	0.09078	0.032868	0.116951	0.374246	0.112836	0.054215	0.066521	0.009002	0.059254	0.080963	0.003452	0.133572	0.045574	0.034386
	high	0.06153	0.243922	0.056238	0.18768	0.064818	0.036222	0.094388	0.235844	0.146797	0.108689	0.018962	0.109956	0.365369	0.16683	0.249745	0.090991	0.091735	0.194004	0.190484	0.108727	0.135182	0.047113	0.009997	0.130259	0.066732	0.010655	0.221071	0.099895	0.056479	0.088281	0.090359	0.069212	0.057777	0.155789	0.090813	0.047718	0.059657	0.159975	0.111801	0.044171	0.135927	0.10962	0.213377	0.20292	0.119672	0.046627	0.111524	0.045794
Supplemental Figure 1J
DFS	0	0	0	1	0	0	1	1	1	0	1	0	0	1	0	0	0	0	0	1	0	1	1	0	0	1	0	1	0	1	1	0	1	0	0	0	0	0	1	0	0	1	0	1	0	0	0	0	0
DFS time	54.3333	45	26.8667	34.6	41.9333	70.2333	8.86667	64.9	7.93333	45	15.7667	58.2	68.2333	11.8667	79.7333	63.3	68.4667	9.83333	94.5	3.36667	67.1667	72.1	3.93333	65.3	37.0333	16.6667	80.2667	8	61.3	7.8	74.6	38.4	41.3	51.5333	47.7333	27.8	33.1333	33.4667	5.66667	58.9333	61.8	54.0333	41.0333	33.9667	60.17	28.0167	65.5	77.83	51.6667
CXCL9high-MACRO	low	low	low	low	low	low	low	low	low	low	low	low	low	low	low	low	low	low	low	low	low	low	low	low	low	low	low	low	low	low	low	low	low	low	low	low	low	low	low	low	low	low	low	low	low	low	low	low	low
[truncated: 209 more columns]

## Sheet: Figure S2
Supplemental Figure 2A
IRS score	USP5
SKCM	low	1.05874	2.36114	-0.59187	2.03063	-0.273244	-0.934465	0.0737924	2.19383	0.20158	0.514874	-0.676434	-0.558306	-0.174022	-1.52969	-0.978617	-0.677253	-1.28187	1.75748	0.432105	-0.93447	1.27903	0.137428	-1.65754	1.75945	1.48892	-0.811402	-0.636265	-0.502444	-0.522499	0.433195	0.492512	1.37589	-1.2515	-0.450937	-0.410205	-0.547185	0.391786	0.268708	0.8529	0.387517	0.762276	1.82011	-0.0601025	0.658388	0.828842	-0.970129	-1.91673	-0.590609
	high	-0.863384	-1.50815	0.397508	-0.769433	0.856538	0.371422	0.558489	-0.761544	-0.315823	-1.18647	-0.144695	-0.272964	0.422076	-0.915884	1.70647	1.01564	0.507812	0.780922	-1.10726	0.649005	-0.538638	-0.965596	0.930733	0.074043	-1.1226	-0.139634	0.605343	-0.613928	1.20796	1.24531	1.02374	-1.21516	0.761947	-0.709432	1.84888	0.110421	-0.262458	0.719754	0.686279	0.80439	-0.592935	0.24581	1.17877	-0.958639	-0.813419	0.622938	-1.3696	0.502627
COAD	low	-0.725035	-1.08567	1.20348	1.69612	1.05754	0.999416	-0.900888	-0.334112	-0.508614	0.989039	1.00272	1.44284	-0.950353	1.61184	1.18589	-0.479083	0.675986	1.34603	-0.224256	1.4354	0.951223	0.95408	1.44768	1.42129	1.57272	1.08642	1.16303	-0.913424	0.907238	-0.981586	1.1205	1.66138	-1.07381	1.10331	1.17912	1.59068	1.49815	1.53196	0.908579	1.07417	-0.951225	1.39572	-0.738182	0.908845	-0.826156	1.33695	1.91746	-0.946955
	high	-0.649377	1.35299	-0.831319	-0.70563	1.12399	-0.771508	-0.889296	1.14197	-0.482411	0.891529	-0.522378	-1.0246	1.15464	1.14667	-0.532436	-0.550281	1.39346	-1.1167	-1.26186	1.84972	-0.572995	1.43368	1.21132	-0.283833	-0.917936	-0.535813	-0.524388	-0.985488	-0.943764	-0.555953	-0.629006	-0.801956	-0.784906	-0.592214	-0.330109	1.36142	-0.308105	-0.195736	-0.929257	1.18857	1.48177	-0.742158	0.904651	-0.544604	1.44266	-0.0538454	-0.661166	0.850814
Supplemental Figure 2C
macrophage	USP5
SKCM	low	0.048047	0	0.090557	0.070751	0.043171	0	0.077692	0.033456	0	0.327995	0	0.070763	0.054252	0.053339	0	0	0.031446	0.056435	0.080523	0	0	0	0	0.005316	0.083241	0.046476	0	0	0	0.023729	0.111885	0.117184	0.003815	0	0.169344	0.005381	0.033636	0	0.135315	0.036893	0	0.310907	0.083934	0.160826	0	0.047554	0	0.246566
	high	0.058651	0.087948	0	0.046598	0	0	0.045415	0	0.018582	0.047319	0.193276	0.12653	0.02347	0.013507	0	0.028668	0.00925	0	0	0.029222	0.378877	0.314514	0.09307	0.029019	7.42e-05	0.014895	0	0	0.092906	0.005326	0	0	0	0	0	0	0.023777	0.131274	0	0	0	0.002034	0.08315	0.00848	0	0	0	0
COAD	low	0.010763	0.021572	0.021024	0.065719	0.039155	0	0.111357	0	0	0.079228	0	0.050615	0.010105	0.053003	0.041292	0	0.028941	0.068499	0.170284	0	0.034494	0.069102	0.0778	0	0.03298	0.037827	0.047626	0.014178	0.084963	0.129878	0.103569	0	0.041412	0.064074	0	0.087051	0.079292	0.036578	0.02724	0.080933	0.125903	0.043233	0.100908	0.126804	0.092978	0.019988	0.113348	0
	high	0.01462	0.058404	0	0.019104	0	0.018133	0	0	0.014174	0	0.115084	0	0.023559	0.018228	0	0.032193	0	0.054866	0.149809	0.094581	0.008926	0.046091	0.040506	0.084333	0.108733	0	0.017526	0.0427	0.055963	0.017896	0.062452	0.03639	0.16595	0.019656	0.212943	0	0.078015	0	0	0	0.061927	0	0.014656	0.095076	0.001888	0.070546	0.077445	0
Supplemental Figure 2D
HNSC	USP5 expression (Z score)	-0.236371	-0.234913	0.606501	-1.15456	-0.755842	1.11141	-0.0156388	-0.49737	-1.12957	-0.0506153	1.3221	3.15394	0.284437	0.870831	1.08568	-0.136059	-0.319628	0.272446	1.134	0.129096	-0.721748	0.488924	-0.456196	1.07336	-0.305684	-0.0789887	0.485149	-0.197692	-0.0490516	-0.774663	1.75555	-0.28077	0.237056	-0.590892	0.536135	-0.562551	0.195023	-1.37374	-1.00298	0.352526	0.0941035	0.362281	-0.456795	-0.190659	-0.593777	4.54552	-0.263245	-0.306745
	CXCL9high-macrophage (Z score)	-3.60846	-3.44416	-3.42453	-3.02269	-2.95686	-2.75163	-2.70714	-2.70501	-2.56907	-2.55102	-2.50899	-2.47608	-2.27476	-2.21002	-2.20068	-2.18679	-2.1667	-2.13611	-2.12761	-2.11127	-2.10375	-2.09751	-2.08645	-2.05308	-2.04865	-2.00298	-1.92374	-1.88726	-1.86736	-1.84875	-1.7918	-1.79049	-1.77248	-1.77219	-1.76936	-1.76864	-1.76769	-1.75858	-1.73789	-1.7331	-1.73123	-1.68548	-1.66249	-1.65882	-1.64107	-1.62613	-1.62317	-1.54224
SKCM	USP5 expression (Z score)	-3.02487	-2.75248	-2.72164	-2.6879	-2.65365	-2.31216	-2.24036	-2.23889	-2.23445	-2.16251	-2.09852	-2.0497	-1.74989	-1.73182	-1.69884	-1.58121	-1.50121	-1.49624	-1.4955	-1.47149	-1.46537	-1.44567	-1.44517	-1.44501	-1.43709	-1.43335	-1.40609	-1.32814	-1.30419	-1.26933	-1.23706	-1.22852	-1.22822	-1.22477	-1.22403	-1.20646	-1.20641	-1.16517	-1.16207	-1.14767	-1.11917	-1.11794	-1.11147	-1.10236	-1.09985	-1.09647	-1.09431	-1.08081
	CXCL9high-macrophage (Z score)	-0.435442	-0.103449	-0.732815	1.29475	0.423087	-0.186008	0.914056	0.71069	-0.13842	0.975195	-2.59909	0.643015	-1.48196	-0.523712	-1.99758	-2.30067	-0.108614	1.06746	0.438641	0.0601848	0.575599	-1.71992	-0.381535	-1.97678	1.33566	0.0690313	-0.437824	-1.25027	-0.83203	-0.127248	0.0130408	1.78967	-0.834322	0.0528296	0.496942	-0.638628	1.2439	-2.34283	1.15604	1.6271	0.733532	1.48606	0.889523	0.749378	0.965588	-0.796371	-3.0153	0.473248
Supplemental Figure 2H
DFS(months)	77.9	67.43	76.13	76	75.43	14.47	73.7	72.07	71.83	70.13	66.1	69.8	69.27	49.07	21.63	68.67	66.33	57.9	54.47	63.57	61.87	10.5	26.27	59.5	59.27	53	109.63	79.53	64.3	71.17	12.53	68	67.53	66.2	64.43	104	105.17	101.5	100.37	95	93.73	100.83	92.23	88.37	84	63.4	62.57	57.87	6.6
USP5-low	0	0	0	0	0	1	0	0	0	0	0	0	0	0	1	0	0	1	0	0	0	1	1	0	0	0	0	0	0	0	1	0	0	0	0	0	0	0	0	0	0	0	0	0	0	0	0	0	1
USP5-high
DMFS(months)	77.9	67.43	76.13	76	75.43	14.47	73.7	72.07	71.83	70.13	66.1	69.8	69.27	49.07	68.43	68.67	66.33	63.17	54.47	63.57	61.87	28.43	26.27	59.5	59.27	53	109.63	79.53	64.3	71.17	12.53	68	67.53	66.2	64.43	104	105.17	101.5	100.37	95	93.73	100.83	92.23	88.37	84	63.4	62.57	57.87	6.6
USP5-low	0	0	0	0	0	1	0	0	0	0	0	0	0	0	0	0	0	0	0	0	0	0	1	0	0	0	0	0	0	0	1	0	0	0	0	0	0	0	0	0	0	0	0	0	0	0	0	0	1
USP5-high
Supplemental Figure 2I	OS			DFS			DMFS
	mean	lower limit	upper limit	mean	lower limit	upper limit	mean	lower limit	upper limit
T	0.558	0.163	1.906	0.555	0.212	1.454	1.052	0.382	2.899
N	0.656	0.356	1.209	0.739	0.453	1.205	0.747	0.397	1.404
Age	0.855	0.476	1.538	0.919	0.575	1.469	1.163	0.64	2.115
Gender	1.126	0.602	2.105	1.032	0.621	1.715	0.948	0.492	1.828
USP5	5.313	2.823	10.001	7.409	4.428	12.398	6.316	3.302	12.084
Supplemental Figure 2J
	HR	LowerCI	UpperCI	Pvalue	log2HR	log2LowerCI	log2UpperCI
TCGA-BLCA	1.94021	1.32892	2.83269	0.00059735	0.956214	0.410254	1.50217
TCGA-BRCA	1.28143	0.913128	1.79827	0.151477	0.35775	-0.131111	0.84661
TCGA-CESC	1.97151	1.01002	3.84832	0.0466781	0.979304	0.01438	1.94423
TCGA-COAD	1.41916	0.887681	2.26886	0.143655	0.50504	-0.171886	1.18197
TCGA-ESCA	0.588082	0.236411	1.46288	0.253527	-0.76591	-2.08063	0.548813
TCGA-HNSC	1.52639	1.15731	2.01316	0.00274889	0.610119	0.210777	1.00946
TCGA-LIHC	1.73302	1.21055	2.48097	0.00266607	0.793285	0.275666	1.3109
TCGA-LUAD	1.71205	1.27161	2.30504	0.000394757	0.775725	0.346659	1.20479
TCGA-LUSC	0.711398	0.483146	1.04748	0.0845268	-0.491272	-1.04947	0.0669257
TCGA-MESO	2.2155	1.33928	3.665	0.00195137	1.14763	0.421456	1.87381
TCGA-OV	1.52049	1.05802	2.18509	0.0235219	0.604532	0.0813703	1.12769
TCGA-PAAD	0.689366	0.355601	1.3364	0.270723	-0.536658	-1.49167	0.418354
TCGA-SARC	1.7044	1.09425	2.65476	0.0183542	0.769264	0.129948	1.40858
TCGA-SKCM	1.5561	1.19295	2.0298	0.00110952	0.637934	0.254529	1.02134
TCGA-STAD	0.702467	0.463871	1.06379	0.0953237	-0.509498	-1.1082	0.0892072
TCGA-THCA	2.09925	0.47694	9.2398	0.32669	1.06987	-1.06812	3.20786
[truncated: 467 more columns]

[truncated: 9 more sheets: Figure S3, Figure S4, Figure S5, Figure S6, Figure S7, Figure S8, Figure S9, Figure S10, Figure S11]
